# Supplementary material for: Home energy management (HEM) database: A list with coded attributes of 308 devices commercially available in the US
Source: Data Brief. 2017 Nov 3;16:71–4. doi: 10.1016/j.dib.2017.10.067 (PMC5709341; doi:10.1016/j.dib.2017.10.067)
Supplement: Supplementary file 2 — Supplementary material [file mmc2.xlsx]

## Sheet: Coding_Guide
Table 2.1 Identifying Information
IDENTIFYING INFORMATION	Purpose: to provide overarching information through which the product can be identified by future users of this information
Code	Overview	Type
Developer/Make	Name of company or organization that manufactures the HEM product (e.g., Belkin)	Open ended
Model	Full name of HEM product (e.g., Wemo Insight switch)	Open ended
Date Coded	Date that HEM product was coded	Date (YYYY-MM-DD)
Cost	Cost to purchase product. If there is a range, list the manufacturer's suggested retail price (MSRP)	Price in US dollars
Cost of Service	Cost of the service required to operate the product (e.g., $10/month) Note: For some products there may be no service cost	Open ended
Functions lost with free service	If a free service is available, list the functions that are lost from the paid service to the free service	Open ended
Version number	Version of HEM product (e.g. first generation, second generation) or model number	Open ended
Demographic - utility	Is the product's target market the utility - i.e. is the product being sold direct to utilities	Binary
Demographic - consumer	Is the product's target market the end user/consumer - i.e. is the product being sold direct to the public	Binary
Table 2.2 Product Components
PRODUCT COMPONENTS	Purpose: to identify the various smart hardware and user interface components that are included in the product/product package. Note that software platforms are not included here - those platforms to which particular HEM products/technologies connect are noted in the “Software” coding category.
Code	Overview	Type
Smart appliance	Does product include smart appliance?	Binary
Smart thermostat	Does product include a smart thermostat?	Binary
Smart lighting	Does product include smart lighting?	Binary
Smart plug	Does product include smart plug(s)?	Binary
Smart hub	Does product include a smart hub?	Binary
In home display	Does product include a separate home display?	Binary
Energy portal	Does product include an energy portal?	Binary
Load monitor	Does product include load monitor?	Binary
Embedded Display	Does the product have an embedded display?	Binary
Main Category	Main category if need to classify products that belong to multiple categories	Open ended
Sub Category	Sub Categories used in Ford et al. 2016.	Open ended
Short description	Short description/overview of the product	Open ended
Table 2.3 Hardware
HARDWARE	Purpose: to define the hardware components of the HEM product that identifies how it delivers functionality. These features may also be used to distinguish between products in the same category (i.e. providing a quality measure)
Code	Overview	Type
Traditional Features	Note down some of the product specifications that determine its quality	Open-ended
Sensors - Power	Does the device sense power consumption?	Binary
Sensors - Temperature	Does the device sense temperature?	Binary
Sensors - Humidity	Does the device sense humidity?	Binary
Sensors - Motion	Does the device sense motion/movement (i.e. to identify whether people are in a particular room in the home)?	Binary
Sensors - Light	Does the device sense ambient light?	Binary
Sensors - Other	Does the device sense something else not listed above? if so, what?	Open-ended
Detects - Occupancy	Does the device detect occupancy (i.e. whether or not the user is home or away)?	Binary
Detects - Location	Does the device detect how close/far the user is from the device?	Binary
Actuation - on/off	Does device have an on/off switch (i.e. does it enable the users to control the device by turning in on and off)	Binary
Actuation - dimming	Does the device have a dimmer switch (i.e. does it enable users to dim the device; appropriate for smart lights only)?	Binary
Actuation - setting specific mode	Does device have ability to control for a particular mode (e.g. for smart thermostats can you select fan, heating, etc.)?	Binary
Actuation - setting specific mode - what	Describe how the device enables specific modes to be set/what those modes are	Open-ended
Power source	Describe how the device is powered	Open-ended
Table 2.4 Communication
COMMUNICATION	Purpose: to understand how the product communicates and how it connects into part of a larger HEM ecosystem
Code	Overview	Type
Product-system interaction	Provide an open ended description of how product connects into the smart-home ecosystem	Open-ended
Hub/gateway required	Does product require a hub to communicate (i.e. that ISN’T included as part of the product package being coded; e.g. Belkin Wemo Smart LED bulb requires the user to already have a WeMo Link)	Binary
Hub/gateway required - specify	If the product requires a hub (i.e. one that doesn't come with the product), specify which hub it requires	Open-ended
Home WiFi network required	Can the product still provide functionality if there is no access to a home wifi network and if so, are any functionalitities lost?	Open-ended
Protocol - Bluetooth	Does this device use bluetooth as a communications protocol?	Binary
Protocol - Bluetooth low energy	Does this device use bluetooth low energy as a communications protocol?	Binary
Protocol - Wifi	Does this device use WiFi as a communications protocol?	Binary
Protocol - Zigbee	Does this device use Zigbee as a communications protocol?	Binary
Protocol - Z-wave	Does this device use Z-wave as a communications protocol?	Binary
Protocol - Thread	Does this device use Thread as a communications protocol?	Binary
Protocol - Insteon	Does this device use Insteon as a communications protocol?	Binary
Protocol - X-10 (powerline)	Does this device use X-10 as a communications protocol?	Binary
Protocol - Ethernet	Does this device use Ethernet to communicate?	Binary
Protocol - Other	If the device uses a communications protocol not listed above, list it here	Open-ended
Table 2.5 Software
SOFTWARE	Purpose: to identify which software platforms (smart home platforms and other supporting software platforms) the HEM product connects into to provide added functionality
Code	Overview	Type
Works with Nest	Does the device interact with this platform	Binary
WeMo	Does the device interact with this platform	Binary
SmartThings	Does the device interact with this platform	Binary
Wink/Quirky	Does the device interact with this platform	Binary
HomeKit	Does the device interact with this platform	Binary
Iris	Does the device interact with this platform	Binary
Other Platform	Does the device connect into a platform not listed above? If so, describe here	Open-ended
IFTTT Compatible	Is the device compatible with the IFTTT app/platform?	Binary
Yonomi Compatible	Is the device compatible with the yonomi app/platform?	Binary
Energy portal - which ones	List all product's energy portals (apps and web interfaces)	Open-ended
Works with iOS	Does the product app work on iOS devices?	Binary
Works with Android	Does the product app work on Android devices?	Binary
Other OS - specify	Does the product app work on an OS note listed above? If so, list here	Open-ended
Local interaction	Describe whether there is any other opportunities to interact with system (e.g. physical button, voice control, via larger eco-system)	Open-ended
Table 2.6 Information - Feedback
INFORMATION - FEEDBACK	Purpose: to provide additional information about the information functionality of the HEM product (focus on feedback)
Code	Overview	Type
Feedback	Does the system provide feedback?	Binary
Feedback - what	What feedback is provided?	Open-ended
Feedback - where	Indicate what HEM product is getting data that is used to provide feedback	Open-ended
Real time feedback	Is an real time feedback (i.e. feedback at the actual time energy use/appliance use is taking place) provided?	Binary
Historic use	Describe what (if any) historical use data is provided, including the temporal granularity of the information?	Open-ended
Predictive use	Describe how the HEM product presents information about predictive use	Open-ended
Comparison	Does the HEM product/system present comparisons between user's information and some kind of standard/baseline?	Binary
Comparison type	What standards/baseline are used and how are they established?	Open-ended
Electricity production	How does the HEM product/system present feedback about the user’s electricity production, e.g. from their solar system?	Open-ended
Table 2.7 Information - Feedforward
INFORMATION - FEEDFORWARD	Purpose: to provide additional information about the information functionality of the HEM product (focus on non-feedback)
Code	Overview	Type
Prompts / notification	Does the HEM product push information to the user in the form of a prompt? (e.g. notifications)	Binary
Prompts / notification type	What information is provided and how is it provided to users?	Open-ended
Advice	Does the product provide users with advice?	Binary
Advice type	What and how does the HEM product present recommendations to the user?	Open-ended
Other information	Does it provide any other information to users	Binary
Other information	What other information is provided to users (e.g. information about the price of electricity)?	Open-ended
Table 2.8 Control
CONTROL	Purpose: to identify how the HEM product provides control functionality to end users
Code	Overview	Type
Remote control	Does the HEM product enable the user to remotely control devices?	Binary
Remote control - how	How does the HEM product enable the user to remotely control devices?	Open-ended
Scheduled Automation	Does the product enable the user to schedule the energy use of household device(s)?	Binary
Scheduled Automation - how	How does the product enable the user to schedule the energy use of household device(s)?	Open-ended
Rule-Based Automation	Does the HEM product enables the user to create rules for automating?	Binary
Rule-Based Automation - how	If the product enables the user to create rules for automating household devices, what kind of rules can the user set?	Open-ended
Learning	Does product optimise appliance use in some way, e.g. by learning?	Binary
Learning - how	How does the product optimize the energy use of itself/households device(s)?	Open-ended
DR control	Does the HEM product enable the energy service provider to control the user’s energy-consuming household devices during peak events?	Open-ended
Table 2.9 Utility interaction
UTILITY INTERACTION	Purpose: to explore how the utility can interact with the system
Code	Overview	Type
Utility partnerships	Describe any utility partnerships the product already has (i.e. who are the current utility clients for the product); the extent to which the product/app can be customized for the utility; and how utilities interact with the product	Open-ended
Table 2.10 Additional benefits
ADDITIONAL BENEFITS	Purpose: to identify whether the HEM product provides users with benefits in addition to energy management/cost savings
Code	Overview	Type
Fault detection	Does the HEM product/system have the ability to give the user more insight into problems with electrical devices/equipment?	Binary
Convenience	Does the HEM product/system have the ability to make household and personal tasks easier for the user to perform?	Binary
Comfort	Does the HEM product/system have the ability to make the user’s home environment more comfortable through automation and/or optimization of electronic devices in the home	Binary
Safety/security	Does the HEM product/system have the ability to protect the user and the user’s home from harm/intruders?	Binary
Table 2.11 Usability
USABILITY	Purpose: to explore how usable (plug and play) the product is
Code	Overview	Type
Installation	Whether the product is plug and play, or whether it needs professional installation, or somewhere in between.	Open-ended
Removal	Whether the product can be removed by householders, or whether it needs professional removal, or somewhere in between.	Open-ended
Support	What type of support (e.g. tech support) is available for users	Open-ended
Notes: Use "NA" when something is not appropriate in coding (e.g. for a software product that has no hardware all the hardware columns will be NA responses), use 0 for any "no" or "none" responses, and use "miss" if the data is miss

## Sheet: HEMS_database
	PRODUCT INFO									PRODUCT COMPONENTS												HARDWARE														COMMUNICATION
Weblink	Developer / Make	Model	Date Coded	Cost	Cost of Service	Functions lost with free service	Version/Model number	Demographic - utility	Demographic - consumer	Smart appliance	Smart thermostat	Smart lighting	Smart plug/switch	Smart hub	In home display	Energy portal	Load monitor	Embedded Display	Main Category	SubCategory	Short description	Traditional Features	Sensors - Power	Sensors - Temperature	Sensors - Humidity	Sensors - Motion	Sensors - Light	Sensors - Other	Detects - Occupancy	Detects - Location	Actuation - on/off	Actuation - dimming	Actuation - setting specific mode	Actuation - setting specific mode - what	Power source	Product-system interaction	Additional Hub/gateway required	Hub/gateway required - specify	Home HAN required	Protocol - Bluetooth	Protocol - Bluetooth low energy	Protocol - Wifi	Protocol - Zigbee	Protocol - Z-wave	Protocol - Thread	Protocol - Insteon	Protocol - X-10 (powerline)	Protocol - Ethernet	Protocol - Other
Open ended	Open ended	Open ended	Date (YYYY-MM-DD)	Price in US dollars	Open ended	Open ended	Open ended	Binary	Binary	Binary	Binary	Binary	Binary	Binary	Binary	Binary	Binary	Binary	Open-ended	Open-ended	Open ended	Open-ended	Binary	Binary	Binary	Binary	Binary	Open-ended	Binary	Binary	Binary	Binary	Binary	Open-ended	Open-ended	Open-ended	Binary	Open-ended	Open-ended	Binary	Binary	Binary	Binary	Binary	Binary	Binary	Binary	Binary	Open-ended
https://2gig.com/products/z-wave-automation-accessories/z-wave-programmable-thermostat/	2Gig	GC-TBZ48 Z-Wave Programmable Thermostat	2016-03-25	145.3	free	NA	GC-TBZ48	0	1	0	1	0	0	0	0	0	0	1	Smart Thermostat	Smart Thermostat Hardware	Smart Thermostat	Large, easy-to-read LED backlit display; Battery powered design runs on 4 “AA” batteries;Can be powered by 24 VAC “C” wire from HVAC system; Z-Wave compatible – Ver. 4.5.5; Supports Z-Wave FLiRS functionality; Works on standard HVAC systems: 2 stage heat/ 2 stage cool;Works on heat pump HVAC systems: 3 stage heat/ 2 stage cool;Simplified installation;USB firmware upgrade ability;Wall mount or mou…	0	1	0	0	0	HVAC status	0	0	1	0	1	set FAN, mode and temperature	HVAC and battery	device needs to connect to Z-Wave network to be accessed remotely	1	Z-Wave Hub	1	0	0	0	0	1	0	0	0	0	0
http://aeotec.com/z-wave-in-wall-switches/187-z-wave-in-wall-lights-controller.html	Aeon Labs / Aeotec	In-Wall Z-Wave Control Lighting	2016-04-05	38.99	free	NA	DSC27103-ZWUS	0	1	0	0	0	1	0	0	0	0	0	Smart Switch	In Wall Dimmer	Z-Wave Smart lighting controller	Converts current switches into z-wave switches for allowing lighting use	0	0	0	0	0	0	0	0	1	1	0	NA	from outlet	Interacts with physical light switches to give wireless accessibility	1	Z-Wave Hub	1	0	0	0	0	1	0	0	0	0	None
http://aeotec.com/z-wave-in-wall-switches/170-micro-smart-appliance-switch.html	Aeon Labs / Aeotec	In-Wall Z-Wave Control Switching	2016-04-05	miss	free	NA	miss	0	1	0	0	0	1	0	0	0	0	0	Smart Switch	In Wall OnOff	Z-Wave Smart switch controller	Converts current switches into z-wave switches for allowing wall controllers	0	0	0	0	0	0	0	0	1	0	0	NA	from outlet	Interacts with physical wall controllers to give wireless accessibility	1	Z-Wave Hub	1	0	0	0	0	1	0	0	0	0	None
http://aeotec.com/z-wave-in-wall-switches/194-z-wave-motor-controller.html	Aeon Labs / Aeotec	In-Wall Z-Wave Control Motors	2016-04-05	miss	free	NA	miss	0	1	0	0	0	1	0	0	0	0	0	Smart Switch	In Wall OnOff	Z-Wave Smart motor controller	Converts current switches into z-wave motors	0	0	0	0	0	0	0	0	1	0	0	NA	from outlet	Interacts with appliance motors to give wireless accessibility	1	Z-Wave Hub	1	0	0	0	0	1	0	0	0	0	None
http://aeotec.com/z-wave-light-dimmer-switch	Aeon Labs / Aeotec	Nano Dimmer	2016-04-05	miss	free	NA	miss	0	1	0	0	0	1	0	0	0	0	0	Smart Plug	Plug In Dimmer	Z-Wave Light Dimmer	Converts current switches into z-wave switches for allowing lighting use	0	0	0	0	0	0	0	0	1	1	0	NA	from outlet	Interacts with physical light switches to give wireless accessibility	1	Z-Wave Hub	1	0	0	0	0	1	0	0	0	0	None
http://aeotec.com/z-wave-plug-in-dimmer	Aeon Labs / Aeotec	Smart Dimmer 6	2016-04-05	34.99	free	NA	DSC25-ZWUS	0	1	0	0	0	1	0	0	0	0	0	Smart Plug	Plug In Dimmer	Z-Wave Light Dimmer	Allows remote controlling of lamps, reports power consumption, charges mobile phone	1	0	0	0	0	0	0	0	1	1	0	NA	from outlet	Direct intermediate for plug loads	1	Z-Wave Hub	1	0	0	0	0	1	0	0	0	0	None
http://aeotec.com/z-wave-plug-in-switch	Aeon Labs / Aeotec	Smart Switch 6	2016-04-05	49.95	free	NA	miss	0	1	0	0	0	1	0	0	0	0	0	Smart Plug	Plug In OnOff	Z-Wave Smart Switch	Allows remote controlling of appliances and power monitoring	1	0	0	0	0	0	0	0	1	0	0	NA	from outlet	Direct intermediate for plug loads	1	Z-Wave Hub	1	0	0	0	0	1	0	0	0	0	None
http://aeotec.com/z-wave-power-strip	Aeon Labs / Aeotec	Z-Wave Smart Strip	2016-04-05	78.98	free	NA	DSC11-ZWUS	0	1	0	0	0	1	0	0	0	0	0	Smart Plug	Plug In OnOff	Z-Wave Smart Strip	Allows remote controlling of appliances and power monitoring	1	0	0	0	0	0	0	0	1	0	0	NA	from outlet	Direct intermediate for plug loads	1	Z-Wave Hub	1	0	0	0	0	1	0	0	0	0	None
http://aeotec.com/z-wave-led-lightbulb	Aeon Labs / Aeotec	Z-Wave LED Lightbulb, Gen5	2016-06-06	30	free	NA	Gen 5 - ZW098	0	1	0	0	1	0	0	0	0	0	0	Smart Light	Smart Light	Smart Light - Std. Lamp	Aeotec LED Bulb is a multi-coloured LED bulb which allows control (on/off/dim/colour change) via wireless Z-Wave® commands. ; The LED Bulb can also communicate securely via AES 128 wireless Z-wave commands and supports Over-The-Air (OTA) firmware upgrades. That quality means that LED Bulb has a colour rendering index (CRI) of 80. A 500 series wireless repeater is built into each bulb. Model numbe…	0	0	0	0	0	0	0	0	1	1	1	color	from outlet	Each lamp intracts with the Z-Wave network using any z-wave hub	1	Z-Wave Hub	1	0	0	0	0	1	0	0	0	0	0
http://aeotec.com/z-wave-led-light-strip	Aeon Labs / Aeotec	Z-Wave LED lightstrip	2016-06-06	miss	free	NA	Gen 5	0	1	0	0	1	0	0	0	0	0	0	Smart Light	Smart Light	Smart Light - Strip	miss	0	0	0	0	0	0	0	0	1	1	1	color	miss	Strip interacts with the Z-Wave network using any z-wave hub	1	Z-Wave Hub	1	0	0	0	0	1	0	0	0	0	0
http://www.alarm.com/blog/meet-our-smart-thermostat	Alarm.com	smart thermostat	2016-04-03	199	Alarm.com account required	not clear from online info	miss	0	1	0	1	0	0	0	0	1	0	1	Smart Thermostat	Smart Thermostat	Smart Thermostat	miss	0	1	0	0	0	HVAC status, has access to all sensors from security system (motion, doors-windows, cameras and additional temperature sensors for each room). Through the Web access geo-location and weather	1	0	1	0	1	set FAN, mode and temperature	HVAC and battery	device needs to connect to Z-Wave network to be accessed remotely	1	Z-Wave Hub	1	0	0	0	0	1	0	0	0	0	0
https://www.allure-energy.com/mainpage.html	Allure Energy	Eversense	2016-01-19	249	free	NA	EverSense	0	1	0	1	0	0	0	0	1	0	1	Smart Thermostat	Smart Thermostat	Smart Thermostat	Comfort App to control temperature; Energy Tips provide other ways to save energy; Weather app with local weather and animated radar; Steaming Music App; Picture Frame App	0	1	0	0	0	HVAC status, occupant location based on GPS	0	0	1	0	1	set FAN, mode and temperature	HVAC and battery	thermostat connects directly to Wi-Fi router	0	NA	1	0	0	1	0	0	0	0	0	0	0
http://www.ambientdevices.com/about/energy-devices	Ambient Devices	Energy Dash	2016-07-03	100	free	NA	miss	1	0	0	0	0	0	0	1	0	0	1	In Home Display	In Home Display	In home Energy Display	miss	0	1	0	0	0	0	0	0	0	0	0	NA	battery	device reads data from smart meter, no other connection	0	NA	Meter HAN	0	0	0	1	0	0	0	0	0	0
http://www.ambientdevices.com/about/energy-devices	Ambient Devices	Energy Joule	2016-07-03	miss	free	NA	miss	1	0	0	0	0	0	0	1	0	0	1	In Home Display	In Home Display	In home Energy Display	miss	0	0	0	0	0	0	0	0	0	0	0	NA	battery	device reads data from smart meter, no other connection	0	NA	Meter HAN	0	0	0	1	0	0	0	0	0	0
http://www.ambientdevices.com/about/energy-devices	Ambient Devices	Energy Orb	2016-07-03	miss	free	NA	miss	1	0	0	0	0	0	0	1	0	0	1	In Home Display	In Home Display	In home Energy Display	miss	0	0	0	0	0	0	0	0	0	0	0	NA	battery	device reads data from smart meter, no other connection	0	NA	Meter HAN	0	0	0	1	0	0	0	0	0	Ambient Information Network
http://www.ankuoo.com/products/?sort=1	Ankuoo	Neo WiFi Switch	2016-04-05	21.99	free	NA	miss	0	1	0	0	0	1	0	0	1	0	0	Smart Plug	Plug In OnOff	Smart Plug	Remote controlling of appliances and plug load monitoring	0	0	0	0	0	0	0	0	1	0	1	Anti-theft Timer	from outlet	Direct intermediate for plug loads	0	NA	1	0	0	1	0	0	0	0	0	0	0
http://www.ankuoo.com/products/?sort=2	Ankuoo	Neo Pro	2016-04-20	42.99	free	NA	miss	0	1	0	0	0	1	0	0	1	0	0	Smart Plug	Plug In OnOff	Smart Plug	Remote controlling of appliances and plug load monitoring	1	0	0	0	0	0	0	0	1	0	1	Anti-theft Timer	from outlet	Direct intermediate for plug loads	0	NA	1	0	0	1	0	0	0	0	0	0	0
http://www.ankuoo.com/products/?sort=12	Ankuoo	Nut	2016-04-20	miss	free	NA	miss	0	1	0	0	0	1	0	0	1	0	0	Smart Plug	Plug In OnOff	Smart Plug	Remote controlling of appliances	0	0	0	1	0	Proximity	1	0	1	0	1	Anti-theft Timer	from outlet	Direct intermediate for plug loads	0	NA	1	0	0	1	0	0	0	0	0	0	0
http://www.myaztech.ca/aztech-in-home-display/	AzTech Associates	Aztech in-Home Display	2016-12-23	149.99	free	NA	miss	1	1	0	0	0	0	0	1	0	0	1	In Home Display	In Home Display	In home Energy Display	miss	0	0	0	0	0	0	0	0	0	0	0	NA	battery	device reads data from smart meter, no other connection	0	NA	Meter HAN	0	0	0	1	0	0	0	0	0	0
http://www.myaztech.ca/optio/	AzTech Associates	Optio	2016-07-03	miss	free	NA	miss	1	1	0	0	0	0	0	1	0	0	1	In Home Display	In Home Display	In home Energy Display	miss	0	0	0	0	0	0	0	0	0	0	0	NA	battery	device reads data from smart meter, no other connection	0	NA	Meter HAN	0	0	0	1	0	0	0	0	0	0
http://www.bayithomeautomation.com/products/bayit-switch/	Bayit Home Automation	Bayit Switch Wi-Fi Socket	2016-04-26	39.99	free	NA	BH1810	0	1	0	0	0	1	0	0	1	0	0	Smart Plug	Plug In OnOff	Smart Plug	Remote controlling of appliances and power monitoring	0	0	0	0	0	0	0	0	1	0	0	NA	from outlet	Direct intermediate for plug loads	0	NA	1	0	0	1	0	0	0	0	0	0	0
http://www.belkin.com/us/F7C045-Belkin/p/P-F7C045/	Belkin	Crock-Pot Smart Slow Cooker with WeMo	2016-03-24	129.99	free	NA	F7C045	0	1	1	0	0	0	0	0	1	0	0	Smart Appliance	Small Appliance	Smart coocker	miss	0	0	0	0	0	Temperature inside the Oven	0	0	1	0	1	Set Temperature in the oven and cooking time	from outlet	device connects directly to router (Wi-Fi)	0	NA	1	0	0	1	0	0	0	0	0	0	0
http://www.belkin.com/us/F7C050-Belkin/p/P-F7C050/	Belkin	Mr. Coffee 10-Cup Smart Optimal Brew Coffeemaker with WeMo	2016-03-24	149.99	free	NA	F7C050	0	1	1	0	0	0	0	0	1	0	0	Smart Appliance	Small Appliance	Smart Coffee Pot	miss	0	0	0	0	0	sensor to figure out when cofee is ready	0	0	1	0	0	NA	from outlet	device connects directly to router (Wi-Fi)	0	NA	1	0	0	1	0	0	0	0	0	0	0
http://www.belkin.com/us/F7C049-Belkin/p/P-F7C049/	Belkin	Holmes Smart Air Purifier with WeMo	2016-03-24	199.99	free	NA	F7C049	0	1	1	0	0	0	0	0	1	0	0	Smart Appliance	HVAC Appliance	Smart Air Purifier	miss	0	0	0	0	0	fan speed and filter life	0	0	1	0	1	fan speed, ionizer on/off	from outlet	device connects directly to router (Wi-Fi)	0	NA	1	0	0	1	0	0	0	0	0	0	0
http://www.belkin.com/us/F7C046-Belkin/p/P-F7C046/	Belkin	Holmes Smart Humidifier With WeMo	2016-03-24	199.99	free	NA	F7C046	0	1	1	0	0	0	0	0	1	0	0	Smart Appliance	HVAC Appliance	Smart Humidifier	miss	0	0	1	0	0	filter life	0	0	1	0	1	target humidity	from outlet	device connects directly to router (Wi-Fi)	0	NA	1	0	0	1	0	0	0	0	0	0	0
http://www.belkin.com/us/F7C048-Belkin/p/P-F7C048/	Belkin	Holmes Large Room Smart Heater with WeMo	2016-03-24	149.99	free	NA	F7C048	0	1	1	0	0	0	0	0	1	0	0	Smart Appliance	HVAC Appliance	Smart Heater	auto Frost Protect feature helps to keep your home protected against frost.	0	1	0	0	0	0	0	0	1	0	1	set target temperature	from outlet	device connects directly to router (Wi-Fi)	0	NA	1	0	0	1	0	0	0	0	0	0	0
http://www.belkin.com/us/F7C047-Belkin/p/P-F7C047/	Belkin	Holmes Extra-Large Room Smart Heater with WeMo	2016-03-24	199.99	free	NA	F7C047	0	1	1	0	0	0	0	0	1	0	0	Smart Appliance	HVAC Appliance	Smart Heater	auto Frost Protect feature helps to keep your home protected against frost.	0	1	0	0	0	0	0	0	1	0	1	set target temperature	from outlet	device connects directly to router (Wi-Fi)	0	NA	1	0	0	1	0	0	0	0	0	0	0
https://www.belkin.com/conserve/insight/	Belkin	Conserve Insight Monitor	2016-05-22	29.99	free	NA	F7C005q	0	1	0	0	0	0	0	0	0	1	1	Load Monitor	Load Monitor	Non-communicating Manual Load Monitor	Allows load monitoring and power tracking	1	0	0	0	0	0	0	0	0	0	0	NA	from outlet	Direct intermediate	0	NA	0	0	0	0	0	0	0	0	0	0	None
http://www.belkin.com/us/p/P-73674/	Belkin	WeMo OSRAM LIGHTIFY	2016-06-06	29.99	free	NA	P-73674	0	1	0	0	1	0	0	0	1	0	0	Smart Light	Smart Light	Smart LED light	Dimmable; Adjustable temperature range of 2,700 to 6,500 Kelvin; Standard E26 base	0	0	0	0	0	0	0	0	1	1	0	NA	from fixture	Bulb has the ability to be controlled via WeMo Link. WeMo Link communicates with the buld using ZigBee running HA 1.2 supporting “Dimmable Light” clusters. Tested to 50 devices, capable of potentially 500 devices. WeMo link communicates with the cloud using local existing home Wi-Fi network and mobile Internet (3G / 4G)	1	WeMo Link Hub	1	0	0	0	1	0	0	0	0	0	0
http://www.belkin.com/us/73661-Belkin/p/P-73661/	Belkin	WeMo OSRAM LIGHTIFY Flex RGBW	2016-06-06	64.99	free	NA	P-73661	0	1	0	0	1	0	0	0	1	0	0	Smart Light	Smart Light	Smart LED Strip	Dimmable, multiple colors; self-bonding adhesive strip	0	0	0	0	0	0	0	0	1	1	1	color	from outlet	Light strip has the ability to be controlled via WeMo Link. WeMo Link communicates with the buld using ZigBee running HA 1.2 supporting “Dimmable Light” clusters. Tested to 50 devices, capable of potentially 500 devices. WeMo link communicates with the cloud using local existing home Wi-Fi network and mobile Internet (3G / 4G)	1	WeMo Link Hub	1	0	0	0	1	0	0	0	0	0	0
http://www.belkin.com/us/73699-Belkin/p/P-73699/	Belkin	WeMo OSRAM LIGHTIFY Gardenspot Mini RGB	2016-06-06	79.99	free	NA	P-73699	0	1	0	0	1	0	0	0	1	0	0	Smart Light	Smart Light	Smart LED Light	One 14-ft. string of nine Gardenspot Mini LED lights; Outdoor lighting; Dimmable; Adjustable Color	0	0	0	0	0	0	0	0	1	1	1	color	from outlet	Bulbs has the ability to be controlled via WeMo Link. WeMo Link communicates with the buld using ZigBee running HA 1.2 supporting “Dimmable Light” clusters. Tested to 50 devices, capable of potentially 500 devices. WeMo link communicates with the cloud using local existing home Wi-Fi network and mobile Internet (3G / 4G)	1	WeMo Link Hub	1	0	0	0	1	0	0	0	0	0	0
http://www.belkin.com/us/BA19-08050OMF-Belkin/p/P-BA19-08050OMF/	Belkin	Cree Connected LED Bulb - Daylight	2016-06-06	15	free	NA	P-BA19-08050OMF	0	1	0	0	1	0	0	0	1	0	0	Smart Light	Smart Light	Smart LED Light	Dimmable; Standard E26 base	0	0	0	0	0	0	0	0	1	1	0	NA	from fixture	Bulb has the ability to be controlled via WeMo Link. WeMo Link communicates with the buld using ZigBee running HA 1.2 supporting “Dimmable Light” clusters. Tested to 50 devices, capable of potentially 500 devices. WeMo link communicates with the cloud using local existing home Wi-Fi network and mobile Internet (3G / 4G)	1	WeMo Link Hub	1	0	0	0	1	0	0	0	0	0	0
http://www.belkin.com/us/72627-Belkin/p/P-72627/	Belkin	Sylvania Ultra iQ LED BR30 Bulb	2016-06-06	19.99	free	NA	P-72627	0	1	0	0	1	0	0	0	1	0	0	Smart Light	Smart Light	Smart LED Light	BR30 Bulb; Dimmable; Standard E26 base	0	0	0	0	0	0	0	0	1	1	0	NA	from fixture	Bulb has the ability to be controlled via WeMo Link. WeMo Link communicates with the buld using ZigBee running HA 1.2 supporting “Dimmable Light” clusters. Tested to 50 devices, capable of potentially 500 devices. WeMo link communicates with the cloud using local existing home Wi-Fi network and mobile Internet (3G / 4G)	1	WeMo Link Hub	1	0	0	0	1	0	0	0	0	0	0
http://www.belkin.com/us/F7C029-Belkin/p/P-F7C029;jsessionid=01FC18C13DCA1006AB8EF4A7AF6A35BF/	Belkin	WeMo Insight Switch	2015-12-04	49.99	free	NA	F7C029fc	0	1	0	0	0	1	0	0	1	0	0	Smart Plug	Plug In OnOff	Smart LED light kit w/ hub	miss	1	0	0	0	0	0	0	0	1	0	0	NA	from outlet	device connects directly to router (Wi-Fi)	0	NA	1	0	0	1	0	0	0	0	0	0	0
http://www.belkin.com/us/F7C030-Belkin/p/P-F7C030/	Belkin	WeMo Light Switch	2016-03-24	49.99	free	NA	F7C030	0	1	0	0	0	1	0	0	1	0	0	Smart Plug	Plug In OnOff	Smart Light Switch	Max 1800 W, ½ HP at 120VAC; Neutral Wire Required; Replaces single pole switch;Not compatible with 3-way (multi-location control) switches;Works with your existing single/double/multi-switch rocker-style plates;Not designed to work with metal faceplatescan control Fans	0	0	0	0	0	0	0	0	1	0	0	NA	from wiring	Switch connects directly with the Wi-Fi router	0	NA	1	0	0	1	0	0	0	0	0	0	0
http://www.belkin.com/us/F7C043-Belkin/p/P-F7C043/	Belkin	WeMo Maker	2016-03-24	79.99	free	NA	F7C043	0	1	0	0	0	1	0	0	1	0	0	Smart Switch	On Wire OnOff	Smart Plug for Maker devices	Control nearly any low-voltage electronics device;Knowledge of electrical wiring required	0	0	0	0	0	0	0	0	1	0	0	NA	from outlet	device connects directly to router (Wi-Fi)	0	NA	1	0	0	1	0	0	0	0	0	0	0
http://www.belkin.com/us/F5Z0489-Belkin/p/P-F5Z0489;jsessionid=01FC18C13DCA1006AB8EF4A7AF6A35BF/	Belkin	WeMo LED Lighting Starter Set	2016-02-21	49.99	free	NA	Think first version	0	1	0	0	1	0	1	0	1	0	0	Smart Light	Smart Light, Network HUB	Smart LED light kit w/ hub	Form Factor : A19; Connector Type : Edison Screw E26; Input Power : 120V options or Max 120V~/16A/60Hz/1800W, Beam Angle : >240° LED Output Temperature: 3000K LED Output Brightness : >800 Lumens (60 Watt Incandescent Equivalent); Dimmable : <5% total brightness (via ZigBee control only); Efficacy: > 50 lumens/watt Life: 25,000 hours L70; Communications : ZigBee running HA 1.2 supporting “Dimmable…	0	0	0	0	0	0	0	0	1	1	0	NA	from fixture	Communications : ZigBee running HA 1.2 supporting “Dimmable Light” clusters. Tested to 50 devices, capable of potentially 500	0	already included WeMo Link HUB	1	0	0	1	1	0	0	0	0	0	0
http://www.belkin.com/us/p/P-F7C033/	Belkin	WeMo LED Bulb (F7C033)	2016-06-06	24.99	free	NA	P-F7C033	0	1	0	0	1	0	0	0	1	0	0	Smart Light	Smart Light	Smart LED light	Dimmable; Standard E26 base	0	0	0	0	0	0	0	0	1	1	0	NA	from fixture	Bulb has the ability to be controlled via WeMo Link. WeMo Link communicates with the buld using ZigBee running HA 1.2 supporting “Dimmable Light” clusters. Tested to 50 devices, capable of potentially 500 devices. WeMo link communicates with the cloud using local existing home Wi-Fi network and mobile Internet (3G / 4G)	1	WeMo Link Hub	1	0	0	0	1	0	0	0	0	0	0
http://www.belkin.com/us/F7C027/p/P-F7C027/	Belkin	WeMo Switch	2016-03-24	39.99	free	NA	F7C027	0	1	0	0	0	1	0	0	1	0	0	Smart Plug	Plug In OnOff	Smart Plug	miss	0	0	0	0	0	0	0	0	1	0	0	NA	from outlet	device connects directly to router (Wi-Fi)	0	NA	1	0	0	1	0	0	0	0	0	0	0
http://www.bidgely.com/products#energy-monitor	Bidgely	Homebeat Energy Monitor	2016-01-19	free	free for consumer, utility pays a rate	NA	miss	1	0	0	0	0	0	1	0	1	0	0	Hub	Network HUB	Whole meter monitor and app	miss	0	0	0	0	0	0	0	0	0	0	0	NA	from outlet	The product communicates (Zigbee) with the smart meter and connects to the home router via ethernet. It can also work with Energy Monitors (TED 5000, Wattvision, CurrentCost, Aizo/Digi, Youless)	0	NA	1	0	0	0	1	0	0	0	0	1	0
https://www.haikuhome.com/compare-haiku-fans	Big Ass Fans	Haiku Fan with SenseME (H series or I series)	2016-06-22	$895-995	free	NA	multiple models	0	1	1	0	0	0	0	0	1	0	0	Smart Appliance	HVAC Appliance	Smart Ceiling Fan and sensor	miss	0	0	0	1	0	0	1	0	1	0	1	can set smart modes: heating and cooling (reduces setpoints in thermostats)	from outlet	appliance connects to router (Wi-Fi) or via thread to Nest product	0	NA	1	0	0	1	0	0	1	0	0	0	0
http://www.bluelineinnovations.com/	BlueLine Innovations	PowerCost Monitor	2016-07-03	100	free	NA	miss	1	1	0	0	0	0	0	1	1	0	1	In Home Display	In Home Display, Network HUB	Whole meter monitor + In home Display	miss	1	0	0	0	0	0	0	0	0	0	0	NA	from outlet	otical meter reader communicates with In-Home display and with Wi-Fi gateway to connect to router	0	NA	Meter HAN	0	0	1	0	0	0	0	0	0	0
https://www.indiegogo.com/projects/branto-full-remote-presence-security-device#/story	Branto	Branto	2016-05-18	300	free	NA	miss	0	1	0	0	0	0	1	0	miss	0	0	Hub	Intelligent HUB	smart hub + video/security features (small computer)	miss	0	0	0	0	0	0	0	0	0	0	0	NA	from outlet	HUB connects to wifi router on one side (ethernet) and to all other products in the platform on the other	0	NA	1	1	1	1	1	0	0	0	0	miss	0
http://www.comfortchoice.com/products.aspx	Carrier	ComfortChoice Touch	2016-04-03	miss	free	NA	miss	1	0	0	1	0	0	0	0	0	0	1	Smart Thermostat	Smart Thermostat Hardware	Zigbee comminicating thermostat	miss	0	1	0	0	0	HVAC status	0	0	1	0	1	set FAN, mode and temperature	HVAC and battery	themostats communicates with gateway of smart meter that communicates with outside	1	Not clear; ZigBee Hub required	1	0	0	0	1	0	0	0	0	0	ZigBee SEP
http://www.comfortchoice.com/products.aspx	Carrier	ComfortChoice Edge	2016-04-03	miss	free	NA	miss	1	0	0	1	0	0	0	0	0	0	1	Smart Thermostat	Programmable Communicating Thermostat	comminicating thermostat	The Carrier ComfortChoice Edge is an update of Carrier's first 2-way paging Programmable Communicating Thermostat.	0	1	0	0	0	HVAC status	0	0	1	0	1	set FAN, mode and temperature	HVAC and battery	The thermostats connects to radio networks (paging), not using home network	0	NA	1	0	0	0	0	0	0	0	0	0	0
http://www.comfortchoice.com/products.aspx	Carrier	ComfortChoice Legacy	2016-04-03	miss	free	NA	miss	1	0	0	1	0	0	0	0	0	0	1	Smart Thermostat	Programmable Communicating Thermostat	comminicating thermostat	The original Carrier ComfortChoice thermostat was introduced in 2001 as the industry's first commercially available 2-way communicating thermostat to be used in mass deployments by the utilities.	0	1	0	0	0	HVAC status	0	0	1	0	1	set FAN, mode and temperature	HVAC and battery	The thermostats connects to radio networks (paging), not using home network	0	NA	1	0	0	0	0	0	0	0	0	0	0
http://www.carrier.com/homecomfort/en/us/cor/	Carrier	COR	2016-04-03	249	free	NA	miss	0	1	0	1	0	0	0	0	1	0	1	Smart Thermostat	Smart Thermostat	Wi-Fi Smart Thermostat	Smart setback - Learns your home, then intelligently adapts around your schedule for greater efficiency and comfort; Guided Setup - Simplifies installation to help you quickly and correctly configure your thermostat; Energy Reports - Tracks your system’s performance while you watch your savings grow; Guided Scheduling - 10 simple questions help you program to fit your lifestyle; Touch-N-Go Featur…	0	1	1	0	0	HVAC status	0	0	1	0	1	set FAN, mode and temperature	HVAC and battery	thermostat connects directly to Wi-Fi router	0	NA	1	0	0	1	0	0	0	0	0	0	0
http://www.castleos.com/CastleHUB.aspx	CastleOS	CastleHub	2016-05-18	499+199	free	NA	miss	0	1	0	0	0	0	1	0	1	0	0	Hub	Intelligent HUB	Smart Hub compatible with different brands (small computer)	miss	0	0	0	0	0	0	0	0	0	0	0	NA	from outlet	(runs windows 10)	0	NA	1	1	1	1	0	0	0	0	0	1	0
http://www.centralite.com/index.php/products/3-series/pearl-thermostat	Centralite	Pearl Thermostat	2016-04-04	130	free	NA	miss	0	1	0	1	0	0	0	0	0	0	1	Smart Thermostat	Smart Thermostat Hardware	ZigBee Thermostat	ZigBee Home Automation 1.2;	0	1	1	0	0	HVAC status	0	0	1	0	1	set FAN, mode and temperature	HVAC and battery	device needs to connect to ZigBee hub to be accessed remotely	1	Need ZigBee HUB. (Manufacturer lists: PEQ, Time Warner IntelligentHome, Cox Homelife, Bright House Networks Home Security and Automation, Rogers Home Monitoring, SmartThings)	1	0	0	0	1	0	0	0	0	0	ZigBee HA 1.2
http://www.centralite.com/index.php/products/3-series/3-series-lamp-module	Centralite	3-Series Lamp Module	2016-04-26	$55.99 - $90.81	free	NA	miss	0	1	0	0	0	1	0	0	0	0	0	Smart Plug	Plug In Dimmer	Smart plug with dimming capabilities	Allows remote controlling of lamps and power monitoring	1	0	0	0	0	0	0	0	1	1	0	NA	from outlet	Direct intermediate for plug loads	1	ZigBee Hub	1	0	0	0	1	0	0	0	0	0	ZigBee HA 1.2
http://www.centralite.com/index.php/products/3-series/3-series-appliance-module	Centralite	3-Series Appliance Module	2016-04-26	$55.99 - $90.81	free	NA	miss	0	1	0	0	0	1	0	0	0	0	0	Smart Plug	Plug In OnOff	Smart Plug	Allows power monitoring of plug loads	1	0	0	0	0	0	0	0	1	0	0	NA	from outlet	Direct intermediate for plug loads	1	ZigBee Hub	1	0	0	0	1	0	0	0	0	0	ZigBee HA 1.2
http://www.centralite.com/index.php/products/azela/azela-appliance-module/	Centralite	Azela Appliance Module	2016-04-26	49.99	free	NA	miss	0	1	0	0	0	1	0	0	0	0	0	Smart Plug	Plug In OnOff	Smart Plug	Allows power monitoring of plug loads	1	0	0	0	0	0	0	0	1	0	0	NA	from outlet	Direct intermediate for plug loads	1	ZigBee Hub	1	0	0	0	1	0	0	0	0	0	ZigBee HA 1.2
http://www.chaienergy.com/	Chai Energy	Chai Energy Pro	2016-05-05	49	free	NA	miss	1	1	0	0	0	0	1	0	1	0	0	Hub	Network HUB	Software App + Wireless Whole House Meter Reader	NA	0	0	0	0	0	0	0	0	0	0	0	NA	from outlet	Connects with the smart meter	0	NA	1	0	0	0	1	0	0	0	0	1	0
http://www.control4.com/stashes/tstat	Control4	Control4 Wireless Thermostat by Aprilaire	2016-04-04	miss	miss	miss	miss	0	1	0	1	0	0	0	0	1	0	1	Smart Thermostat	Smart Thermostat	ZigBee Smart Thermostat	The Control4 Wireless Thermostat by Aprilaire is a reliable, sophisticated device that consistently delivers the right level of comfort in the most efficient way possible. With advanced presets and scheduling, the thermostat works with you instead of forcing you to fit climate control into a rigid schedule.	0	1	1	0	0	HVAC status	1	0	1	0	1	set FAN, mode and temperature	HVAC and battery	the thermostats connects to ZigBee HUB that connects to WiFi router	1	Control4 Hub	1	0	0	0	1	0	0	0	0	0	ZigBee Propietary
https://www.control4.com/solutions/products/controllers	Control4	Control4 HC-800 Controller (EA -5)	2016-05-18	1300	free	NA	miss	0	1	0	0	0	0	1	0	1	0	0	Hub	Intelligent HUB	Smart Hub (small computer)	miss	0	0	0	0	0	0	0	0	0	0	0	NA	from outlet	HUB connects to wifi router on one side (ethernet) and to all other products in the platform on the other	0	NA	1	0	0	1	1	0	0	0	0	1	0
https://www.control4.com/solutions/products/controllers	Control4	HC-250 Controller (EA-1)	2016-05-18	miss	free	NA	miss	0	1	0	0	0	0	1	0	1	0	0	Hub	Intelligent HUB	Smart Hub (small computer)	miss	0	0	0	0	0	0	0	0	0	0	0	NA	from outlet	HUB connects to wifi router on one side (ethernet) and to all other products in the platform on the other	0	NA	1	0	0	1	1	0	0	0	0	1	0
https://www.control4.com/solutions/products/outlets	Control4	Wireless Outlet Switch	2016-04-26	74.99	free	NA	miss	0	1	0	0	0	1	0	0	1	0	0	Smart Plug	Plug In OnOff	Smart Plug	Allows power monitoring of plug loads	0	0	0	0	0	0	0	0	1	0	0	NA	from outlet	Direct intermediate for plug loads	1	Control4 Hub	1	0	0	0	1	0	0	0	0	0	None
https://www.control4.com/solutions/products/outlets	Control4	Wireless Outlet Dimmer	2016-05-01	79.99	free	NA	LOZ-5D1-W	0	1	0	0	0	1	0	0	1	0	0	Smart Switch	In Wall Dimmer	Smart Plug	Allows remote dimming of appliances	0	0	0	0	0	0	0	0	1	1	0	NA	from outlet	Direct intermediate for plug loads	1	Control4 Hub	1	0	0	0	1	0	0	0	0	0	None
http://www.cooperindustries.com/content/public/en/power_systems/products/demand-response/programmable-thermostat.html	Cooper Industries - EATON	Programmable Communicating Thermostats	2016-04-04	miss	free	NA	miss	1	0	0	1	0	0	0	0	1	0	1	Smart Thermostat	Programmable Communicating Thermostat	communicating thermostat	Large, easy-to-read, backlit touch-screen display · Easy Web-based or on-site programming· Personalized in-home display· Compressor short cycle protection	0	1	0	0	0	HVAC status	0	0	1	0	1	set FAN, mode and temperature	HVAC and battery	Cannon SelectCom communications technolog	0	NA	1	0	0	0	0	0	0	0	0	0	0
http://www.cooperindustries.com/content/public/en/power_systems/products/demand-response/in-home-peak-indicator.html	Cooper Industries - EATON	In-home Peak Indicator	2016-07-03	miss	miss	miss	miss	1	1	0	0	0	0	0	1	0	0	0	In Home Display	In Home Display	In home peak indicator	miss	0	0	0	0	0	0	0	0	0	0	0	NA	from outlet	device reads data from smart meter, no other connection	0	NA	Meter HAN	0	0	0	0	0	0	0	0	0	miss
http://www.cooperindustries.com/content/public/en/power_systems/products/demand-response/load-control-receivers.html	Cooper Industries - EATON	Load Control Switches	2016-05-01	miss	free	NA	LCR-????	0	1	0	0	0	1	0	0	0	0	0	Smart Switch	On Wire Dimmer	Load Control Switch	Allows load controlling	1	0	0	0	0	0	0	0	1	0	0	NA	from wiring	Wired intermediate for loads	1	ZigBee Hub (Meter)	0 (not required using AMI protocols)	0	0	0	1	0	0	0	0	0	ZigBee SEP, VHF, 900 MHz, and PLC
http://creebulb.com/products/standard-a-type/connected-60-watt-replacement-soft-white-led-bulb	Cree	Connected LED Bulb	2016-06-06	14.97	free	NA	BA19-08027OMF-12CE26-1C100	0	1	0	0	1	0	0	0	0	0	0	Smart Light	Smart Light	Smart Light - Std. Lamp	Wattage 11.5; Brightness 815 Lumens; Lifetime 25,000 Hrs; Lifetime Savings $127 Lifetime Savings; Yearly Cost $1.64 (Estimate); Color Temperature 2700K; CRI n/a; Light Transition Instant-on; Beam Spread Omnidirectional; Contents Mercury Free; Certifications Indoor Only; Base Type E26 Medium Standard Screw-type; Height 4.4 inches; Width 2.4 inches; Diameter 2.4 inches; Weight 1.98 ounces; ENERGY S…	0	0	0	0	0	0	0	0	1	1	0	NA	from fixture	Will be dependedent on the platform it is connected to	1	Connects with wink hub, smarththings and Wemo link	1	0	0	0	1	0	0	0	0	0	0
http://shop.us.dlink.com/shop/shop-automation/smart-plugs/wi-fi-smart-plug-dsp-w110.html	D-Link Systems	Smart Plug DSP-W110	2016-05-01	39.99	free	NA	DSP-W110	0	1	0	0	0	1	0	0	1	0	0	Smart Plug	Plug In OnOff	Smart Plug	Allows remote controlling of plug loads	1	0	0	0	0	0	0	0	1	0	0	NA	from outlet	Direct intermediate for plug loads	0	NA	1	0	0	1	0	0	0	0	0	0	0
http://www.dlink.com/uk/en/home-solutions/mydlink-home/smart-plugs/dsp-w215-smart-plug	D-Link Systems	Smart Plug DSP-W215	2016-01-19	39.99	free	NA	miss	0	1	0	0	0	1	0	0	1	0	0	Smart Plug	Plug In OnOff	Smart Plug	Allows remote controlling of plug loads	1	0	0	0	0	temperature sensor in the outlet to prevent fires	0	0	1	0	0	NA	from outlet	Direct intermediate for plug loads	0	NA	1	0	0	1	0	0	0	0	0	0	0
https://shop.ecobee.com/products/ecobee3-homekit	ecobee	ecobee3	2015-12-05	249	free	NA	miss	1	1	0	1	0	0	1	0	1	0	1	Smart Thermostat	Smart Thermostat, Intelligent HUB	Smart Thermostat	Additional features: Smart Recovery, Free Cooling, Optimal Humidity, AC overcool to dehumidify. Most of these are tradional features renamed	0	1	1	1	0	HVAC status	1	0	1	0	1	set FAN, mode and temperature	HVAC and battery	thermostat connects directly to its sensors (propietary protocol), and connects Wi-Fi to router - thermostat uses additional sensors to have more info about the house (multiple rooms)	0	NA	1	0	0	1	0	0	0	0	0	0	propietary protocol from thermostat to sensors
https://www.ecobee.com/smart-si/	ecobee	Smart Si Thermostat	2016-04-04	179	free	NA	miss	1	1	0	1	0	0	0	0	1	0	1	Smart Thermostat	Smart Thermostat	Smart Thermostat	miss	0	1	1	0	0	HVAC status	0	0	1	0	1	set FAN, mode and temperature	HVAC and battery	thermostat connects directly to Wi-Fi router	0	NA	1	0	0	1	0	0	0	0	0	0	0
http://www.econetcontrols.com/product/econet-z-wave-vent-ev100/	EcoNet	EV100 Vent	2016-06-25	113	free	NA	miss	0	1	1	0	0	0	0	0	0	0	0	Smart Appliance	HVAC Appliance	Z-Wave Adjustable Vent	miss	0	1	0	0	0	0	0	0	0	0	1	set the position of the vent to increase or decrease airflow in each room	battery	connects to hub then to the internet	1	Z-Wave Hub	1	0	0	0	0	1	0	0	0	0	0
https://www.ecoventsystems.com/	Ecovent	Ecovent System (Vents + Sensors+HUB)	2016-06-25	miss	free	NA	miss	0	1	1	0	0	0	0	0	1	0	0	Smart Appliance	HVAC Appliance	Wireless Adjustable Vent	miss	0	1	1	0	0	pressure and humidity in room (using room sensor - included in package)	0	0	0	0	1	set the position of the vent to increase or decrease airflow in each room	battery	connects to hub then to the internet	0	HUB included in package	1	miss	miss	miss	miss	miss	miss	miss	miss	miss	miss
http://www.edimax.com/edimax/merchandise/merchandise_detail/data/edimax/global/home_automation_smart_plug/sp-2101w/	Edimax	Edimax SP-2101	2016-05-01	35.95	free	NA	SP-2101W	0	1	0	0	0	1	0	0	1	0	0	Smart Plug	Plug In OnOff	Smart Plug	Allows remote controlling and moinotoring of plug loads	1	0	0	0	0	0	0	0	1	0	0	NA	from outlet	Direct intermediate for plug loads	0	NA	1	0	0	1	0	0	0	0	0	0	0
http://efergy.com/us/e2-classic-elink-software	Efergy	E2 Classic	2016-07-03	140	free	NA	miss	1	1	0	0	0	0	0	1	1	0	1	In Home Display	In Home Display	Classic In home display	miss	0	0	0	0	0	0	0	0	0	0	0	NA	battery	device reads wirelessly from sensor with sensors (CTs) on panel	0	NA	Meter HAN	0	0	0	0	0	0	0	0	0	propietary protocol (sensors)
http://efergy.com/us/elite-classic#.VfdlkPlViko	Efergy	Elite Classic	2016-07-03	120	free	NA	miss	1	1	0	0	0	0	0	1	0	0	1	In Home Display	In Home Display	Classic In home display	miss	0	0	0	0	0	0	0	0	0	0	0	NA	battery	device reads wirelessly from sensor with sensors (CTs) on panel	0	NA	Meter HAN	0	0	0	0	0	0	0	0	0	propietary protocol (sensors)
http://efergy.com/ca/eliteir-wireless-monitor#.VqF5viorLnE	Efergy	Elite IR	2016-07-03	100	free	NA	miss	1	1	0	0	0	0	0	1	0	0	1	In Home Display	In Home Display	Classic In home display	miss	0	0	0	0	0	0	0	0	0	0	0	NA	battery	device reads wirelessly from sensor with optical sensors on meter	0	NA	Meter HAN	0	0	0	0	0	0	0	0	0	propietary protocol (sensors)
http://efergy.com/us/products/energy-gateways/engagehub-solo#.Vu6-IJMrKjQ	Efergy	Engage hub solo	2016-07-03	79.95	free	NA	miss	1	1	0	0	0	0	1	0	1	0	0	Hub	Network Hub	In home display	miss	0	0	0	0	0	0	0	0	0	0	0	NA	battery	device reads wirelessly from sensor with optical sensors on meter	0	NA	1	0	0	0	0	0	0	0	0	1	propietary protocol (sensors)
https://www.elgato.com/en/eve/eve-energy	Elgato	Eve Energy	2016-05-01	49.95	free	NA	miss	0	1	0	0	0	1	0	0	1	0	0	Smart Plug	Plug In OnOff	Smart Plug	Allows remote controlling and moinotoring of plug loads	1	0	0	0	0	0	0	0	1	0	0	NA	from outlet	Direct intermediate for plug loads	0	NA	Needed to access it from outside the house	1	1	0	0	0	0	0	0	0	None
https://www.elgato.com/en/avea	Elgato	Avea Bulb	2016-06-06	39.95	free	NA	miss	0	1	0	0	1	0	0	0	1	0	0	Smart Light	Smart Light	Smart Light - Std. Lamp	7W LED / 430 lm; 3000 K / warm white; E27 / E26 / A21; AC 100-240 V, 50/60 Hz; Energy efficiency class: A; Energy consumption: 7 kWh / 1000 h; Operating temperature: 0° - 50° C / 32° - 122° F	0	0	0	0	0	0	0	0	1	1	0	NA	from fixture	Controlled via bluetooth using app	0	NA	Needed to access it from outside the house	1	1	0	0	0	0	0	0	0	0
https://www.elgato.com/en/avea	Elgato	Avea Flare	2016-06-06	99.95	free	NA	miss	0	1	0	0	1	0	0	0	1	0	0	Smart Light	Smart Light	Smart Light - Std. Lamp	7W LED / 430 lm; 3000 K / warm white; Ø 25 cm Opal White Glass Sphere; Power input: Type C 220 - 240V; Energy efficiency class: A; Energy consumption: 7 kWh / 1000 h; Operating temperature: 0° - 50° C / 32° - 122° F	0	0	0	0	0	0	0	0	1	1	0	NA	Battery powered. Wireless charging for battery	Controlled via bluetooth using app	0	NA	Needed to access it from outside the house	1	1	0	0	0	0	0	0	0	0
http://www.embertec.com/	Embertec	Emberplug AV+	2016-05-01	69.99	free	NA	miss	0	1	0	0	0	1	0	0	1	0	0	Smart Plug	Plug In OnOff	Locally communicating smart strip	Allows power monitoring of plug loads and appliance adjustment	1	0	0	0	0	0	0	0	1	0	0	NA	from outlet	Direct intermediate for plug loads	0	NA	0	0	0	0	0	0	0	0	0	0	None
http://www.embertec.com/	Embertec	Emberstrip 8AV+	2016-05-01	79.99	free	NA	miss	0	1	0	0	0	1	0	0	1	0	0	Smart Plug	Plug In OnOff	Locally communicating smart strip	Allows power monitoring of plug loads	1	0	0	0	0	0	0	0	1	0	0	NA	from outlet	Direct intermediate for plug loads	0	NA	0	0	0	0	0	0	0	0	0	0	None
http://www.embertec.com/	Embertec	Emberstrip PC+	2016-05-01	79.95	free	NA	miss	0	1	0	0	0	1	0	0	1	0	0	Smart Plug	Plug In OnOff	Locally communicating smart strip for PC	Allows power monitoring of plug loads	1	0	0	0	0	0	0	0	1	0	0	NA	from outlet	Direct intermediate for plug loads	0	NA	0	0	0	0	0	0	0	0	0	0	None
http://www.embertec.com/	Embertec	Emberstrip 8PC+	2016-05-01	79.95	free	NA	miss	0	1	0	0	0	1	0	0	1	0	0	Smart Plug	Plug In OnOff	Locally communicating smart strip for PC	Allows power monitoring of plug loads	1	0	0	0	0	0	0	0	1	0	0	NA	from outlet	Direct intermediate for plug loads	0	NA	0	0	0	0	0	0	0	0	0	0	None
http://www.embertec.com/	Embertec	Emberstrip 8AV+ Bluetooth Sensor	2016-05-01	99.99	free	NA	miss	0	1	0	0	0	1	0	0	1	0	0	Smart Plug	Plug In OnOff	Locally communicating smart strip	Allows power monitoring of plug loads	1	0	0	0	0	0	0	0	1	0	0	NA	from outlet	Direct intermediate for plug loads	0	NA	0	1	1	0	0	0	0	0	0	0	None
http://www.emersonclimate.com/en-us/products/thermostats/sensi/pages/sensi-wifi-thermostat.aspx	Emerson	Sensi Wi-Fi Thermostat	2016-04-05	139.99	free	NA	1F86U-42WF	1	1	0	1	0	0	0	0	1	0	1	Smart Thermostat	Smart Thermostat	Wi-Fi Smart Thermostat	miss	0	1	0	0	0	HVAC status	0	0	1	0	1	set FAN, mode and temperature	HVAC and battery	thermostat connects directly to Wi-Fi router	0	NA	1	0	0	1	0	0	0	0	0	0	0
http://www.emersonclimate.com/en-us/Market_Solutions/By_Solutions/Utility_Solutions/Home_Energy_Management/Pages/Smart_Energy_Thermostat.aspx	Emerson	Smart Energy Thermostat (EE542-1Z)	2016-04-05	199.99	free	NA	EE542-1Z	1	1	0	1	0	0	0	0	0	0	1	Smart Thermostat	Smart Thermostat Hardware	Smart Thermostat + IHED	Intuitive menu-based user interface; 5 sq.” monochrome dot-matrix display for optimal readability, flexibility and cost;Modular radio design enables path to alternative comms (i.e. Wi-Fi); Full certification to ZigBee Alliance Smart Energy Public Application Profile 1.1 and backwards compatible to 1.0; Tri-Color LED in center button indicates DR / price events; Mailbox LED in upper corner indicat…	0	1	0	0	0	HVAC status	0	0	1	0	1	set FAN, mode and temperature	HVAC and battery	thermostat connect to ZigBee HUB or Smart Meter	1	need ZigBee Smart Meter	1	0	0	0	1	0	0	0	0	0	Zigbee SEP 1.0-1.1
http://www.energateinc.com/our-products/pioneer-smart-thermostat/	Energate	Pioneer Smart Thermostat	2016-04-05	294	free	NA	miss	1	1	0	1	0	0	0	0	0	0	1	Smart Thermostat	Smart Thermostat Hardware	ZigBee Smart Thermostat	Proprietary silent switching technology, Opt-out of events at any time for full control, Advanced environmental control algorithms accurately and precisely control the temperature to maintain comfort	0	1	0	0	0	HVAC status	0	0	1	0	1	set FAN, mode and temperature	HVAC and battery	thermostat connect to ZigBee HUB or Smart Meter	1	need ZigBee Smart Meter	1	0	0	0	1	0	0	0	0	0	ZigBee SEP
http://holhom.com/what-is-holhom/	Energate	Energate HolHom (foundation thermostat and DR gateway)	2016-04-05	344	free	NA	FZ100	1	1	0	1	0	0	1	0	1	0	1	Smart Thermostat	Smart Thermostat, Intelligent HUB	ZigBee Smart Thermostat that interfaces with the Smart Meter	HōlHōm (pronounced whole home) is a home energy controller and gateway that happens to have a really cool built-in smart thermostat that teaches you. Yep, HōlHōm is a teaching thermostat that will show you where you can save money and energy. The HōlHōm Teaching Thermostat™ shows you your phantom loads, your peak loads, how much energy you used and how much it cost you. You will learn from HōlHōm…	0	1	0	0	0	HVAC status	0	0	1	0	1	set FAN, mode and temperature	HVAC and battery	thermostat works as ZigBee HUB and connects to Smart Meter (California). The thermostat connects to the WiFi router	0	NA	1	0	0	0	1	0	0	0	0	0	ZigBee SEP 1.1
http://www.energateinc.com/our-products/home-energy-displays/	Energate	ZEV110 In Home Display	2016-07-03	miss	free	NA	miss	1	1	0	0	0	0	0	1	0	0	1	In Home Display	In Home Display	In home display	miss	0	0	0	0	0	0	0	0	0	0	0	NA	battery	device reads data from smart meter, no other connection	0	NA	Meter HAN	0	0	0	1	0	0	0	0	0	0
http://holhom.com/what-is-holhom/products/homlod/	Energate	HōlHōm Smart Plug	2016-05-01	49.95	free	NA	miss	0	1	0	0	0	1	0	0	1	0	0	Smart Plug	Plug In OnOff	Smart Plug	Allows power monitoring of plug loads	1	0	0	0	0	0	0	0	1	0	0	NA	from outlet	Direct intermediate for plug loads	1	Energate Hub/Thermostat	1	0	0	0	1	0	0	0	0	0	ZigBee SEP 1.1
http://www.energateinc.com/our-products/load-switches/	Energate	Wired Load Control Switch	2016-05-01	miss	free	NA	miss	0	1	0	0	0	1	0	0	1	0	0	Smart Switch	In Wall OnOff	Smart Plug	Wired load controller	1	0	0	0	0	0	0	0	1	0	0	NA	from wiring	Wired sustitute for plug loads	1	Energate Hub/Thermostat	1	0	0	0	1	0	0	0	0	0	ZigBee SEP 1.1
http://www.theenergydetective.com/ted5000store.html	Energy Inc	TED 5000-C (one panel with display)	2016-07-03	199	free	NA	miss	1	1	0	0	0	0	0	1	0	0	1	In Home Display	In Home Display	In home display kit	miss	1	0	0	0	0	0	0	0	0	0	0	NA	battery	device reads wirelessly from sensor with sensors (CTs) on panel	0	NA	Meter HAN	0	0	0	0	0	0	0	0	0	0
http://www.theenergydetective.com/prohome	Energy Inc	TED Pro Home	2016-07-03	299.95	free	NA	miss	1	1	0	0	0	0	0	1	1	0	1	In Home Display	In Home Display	In home display kit	miss	1	0	0	0	0	0	0	0	0	0	0	NA	battery	device reads wirelessly from sensor with sensors (CTs) on panel	0	NA	Meter HAN	0	0	0	1	0	0	0	0	0	0
http://enerwaveautomation.com/products/zw15r/	Enerwave	Enerwave ZW15R	2016-05-01	36.99	free	NA	ZW15R	0	1	0	0	0	1	0	0	0	0	0	Smart Switch	In Wall OnOff	Z-Wave Outlet	Remote controlling of plug loads	0	0	0	0	0	0	0	0	1	0	0	NA	from wiring	Wired sustitute for plug loads	1	Z-Wave Hub	1	0	0	0	0	1	0	0	0	0	None
http://enerwaveautomation.com/products/zw20rm/	Enerwave	Enerwave ZW20rm	2016-05-01	34.99	free	NA	ZW20RM	0	1	0	0	0	1	0	0	0	0	0	Smart Switch	In Wall OnOff	Z-Wave Outlet	Allows remote controlling and moinotoring of plug loads	0	0	0	0	0	0	0	0	1	0	0	NA	from outlet	Wired sustitute for standard outlet	1	Z-Wave Hub	1	0	0	0	0	1	0	0	0	0	None
http://enerwaveautomation.com/products/zw500d/	Enerwave	In-Wall Dimmer (ZW500D)	2016-05-05	42.11	free	NA	ZW500D-W	0	1	0	0	0	1	0	0	0	0	0	Smart Switch	In Wall Dimmer	Z-Wave In Wall Dimmer Switch	Allows wireless remote control of dimmable lights	0	0	0	0	0	0	0	0	1	1	0	NA	from wiring	Wired substitute for lighting switches	1	Z-Wave Hub	1	0	0	0	0	1	0	0	0	0	None
http://enerwaveautomation.com/products/zw15s/	Enerwave	On/Off Switch (ZW15S–15A)	2016-05-05	miss	free	NA	ZW15S-15A	0	1	0	0	0	1	0	0	0	0	0	Smart Switch	In Wall OnOff	Z-Wave In Wall Switch	Allows wireless control of lighting	0	0	0	0	0	0	0	0	1	0	0	NA	from wiring	Wired substitute for lighting switches	1	Z-Wave Hub	1	0	0	0	0	1	0	0	0	0	None
http://enerwaveautomation.com/product-category/zwave/inwall-switches/	Enerwave	ZW15SM Z-Wave Wireless In-wall Smart Meter On/Off Switch.	2016-05-05	miss	free	NA	ZWN15SM	0	1	0	0	0	1	0	0	0	0	0	Smart Switch	In Wall OnOff	Z-Wave On/Off Light Switch	Allows wireless control of lighting and load monitoring	0	0	0	0	0	0	0	0	1	0	0	NA	from wiring	Wired substitute for lighting switches	1	Z-Wave Hub	1	0	0	0	0	1	0	0	0	0	None
http://enerwaveautomation.com/products/zwn-323m/	Enerwave	ZWN-323—PLUG-IN DIMMER MODULE	2016-05-05	44.99	free	NA	ZWN-323	0	1	0	0	0	1	0	0	0	0	0	Smart Plug	Plug In Dimmer	Z-Wave Switch Dimmer	Allows wireless control of lighting	0	0	0	0	0	0	0	0	1	1	0	NA	from outlet	Wall plug in for lighting	1	Z-Wave Hub	1	0	0	0	0	1	0	0	0	0	None
http://enerwaveautomation.com/products/zwn333/	Enerwave	ZWN-333—PLUG-IN APPLIANCE MODULE	2016-05-05	miss	free	NA	ZWN-333	0	1	0	0	0	1	0	0	0	0	0	Smart Plug	Plug In OnOff	Z-Wave Switch	Allows wireless control of lighting	0	0	0	0	0	0	0	0	1	0	0	NA	from outlet	Wall plug in for lighting	1	Z-Wave Hub	1	0	0	0	0	1	0	0	0	0	None
http://www.pluggedsolar.com/collections/power-monitor/products/wireless-solar-power-meter-for-solar-panels-monitor-displays-live-kw-kilo-watts-of-power-generation-records-kwh-shows-money-savings-and-co2-avoiaded-used-also-for-wind-or-other-generater	Ensupra	Wireless Home Power Electric Monitor	2016-05-22	$130-$250	free	NA	miss	0	1	0	0	0	0	0	1	0	0	1	In Home Display	In Home Display	In-Home Display	Allows monitoring and power tracking	1	0	0	0	0	0	0	0	0	0	0	NA	battery	device reads wirelessly from sensor with sensors (CTs) on panel	0	NA	Meter HAN	0	0	0	0	0	0	0	0	0	propietary protocol (to sensors)
http://www.pluggedsolar.com/products/ensupra-electricity-usage-monitor-power-meter-with-graphic-display-and-data-recording-reduce-your-energy-costs	Ensupra	Plug electricity use monitor	2016-05-22	26	free	NA	miss	0	1	0	0	0	0	0	0	0	1	1	Load Monitor	Load Monitor	Non-communicating Load Monitor	Allows load monitoring and power tracking	1	0	0	0	0	0	0	0	0	0	0	NA	from outlet	Direct intermediate	0	NA	0	0	0	0	0	0	0	0	0	0	None
http://www.evolvecontrols.com/devices/environmental/glass-t100h	Evolve	Glass Series T-100-H Thermostat	2016-04-04	miss	free	NA	miss	0	1	0	1	0	0	0	0	0	0	1	Smart Thermostat	Smart Thermostat Hardware	Z-Wave Thermostat	The Evolve Wireless Digital Thermostat is designed to control the majority of HVAC systems with its all-in-one design including a 128 x 64 backlit graphical display and 6 button keypad with on screen labels.	0	1	0	0	0	HVAC status	0	0	1	0	1	set FAN, mode and temperature	HVAC and battery	device needs to connect to Z-Wave hub to be accessed remotely	1	Z-Wave Hub	1	0	0	0	0	1	0	0	0	0	0
http://www.evolvecontrols.com/devices/environmental/glass-t1500	Evolve	Glass Series T-1500 Thermostat	2016-04-04	miss	free	NA	miss	0	1	0	1	0	0	0	0	0	0	1	Smart Thermostat	Smart Thermostat Hardware	Z-Wave Thermostat	The Evolve Wireless Digital Thermostat is designed to control the majority of HVAC systems with its all-in-one design including a 128 x 64 backlit graphical display and 6 button keypad with on screen labels.	0	1	0	0	0	HVAC status	0	0	1	0	1	set FAN, mode and temperature	HVAC and battery	device needs to connect to Z-Wave hub to be accessed remotely	1	Z-Wave Hub	1	0	0	0	0	1	0	0	0	0	0
http://www.evolvecontrols.com/devices/environmental/glass-tb200	Evolve	Glass Series TB-200 Thermostat/Temperature Sensor	2016-04-04	miss	free	NA	miss	0	1	0	1	0	0	0	0	0	0	1	Smart Thermostat	Smart Thermostat Hardware	Z-Wave Thermostat	The Evolve Wireless Digital Thermostat is designed to control the majority of HVAC systems with its all-in-one design including a 128 x 64 backlit graphical display and 6 button keypad with on screen labels.	0	1	0	0	0	HVAC status	0	0	1	0	1	set FAN, mode and temperature	HVAC and battery	device needs to connect to Z-Wave hub to be accessed remotely	1	Z-Wave Hub	1	0	0	0	0	1	0	0	0	0	0
http://www.evolvecontrols.com/devices/environmental/t100h	Evolve	T-100-H Thermostat	2016-04-04	miss	free	NA	miss	0	1	0	1	0	0	0	0	0	0	1	Smart Thermostat	Smart Thermostat Hardware	Z-Wave Thermostat	The Evolve Wireless Digital Thermostat is designed to control the majority of HVAC systems with its all-in-one design including a 128 x 64 backlit graphical display and 6 button keypad with on screen labels	0	1	0	0	0	HVAC status	0	0	1	0	1	set FAN, mode and temperature	HVAC and battery	device needs to connect to Z-Wave hub to be accessed remotely	1	Z-Wave Hub	1	0	0	0	0	1	0	0	0	0	0
http://www.evolvecontrols.com/devices/environmental/t1500	Evolve	T-1500 Thermostat	2016-04-04	miss	free	NA	miss	0	1	0	1	0	0	0	0	0	0	1	Smart Thermostat	Smart Thermostat Hardware	Z-Wave Thermostat	The Evolve Wireless Digital Thermostat is designed to control the majority of HVAC systems with its all-in-one design including a 128 x 64 backlit graphical display and 6 button keypad with on screen labels. What makes this device different then the T-100-H is purely higher voltage.	0	1	0	0	0	HVAC status	0	0	1	0	1	set FAN, mode and temperature	HVAC and battery	device needs to connect to Z-Wave hub to be accessed remotely	1	Z-Wave Hub	1	0	0	0	0	1	0	0	0	0	0
http://www.evolvecontrols.com/devices/environmental/tb200	Evolve	TB-200 Thermostat/Temperature Sensor	2016-04-04	miss	free	NA	miss	0	1	0	1	0	0	0	0	0	0	1	Smart Thermostat	Smart Thermostat Hardware	Z-Wave Thermostat	The Evolve Wireless Digital Thermostat/Temperature Sensor is designed to control the majority of HVAC systems when used in conjunction with the RPTAC-5. This device is battery operated and includes a 128 x 64 backlit graphical display and a 6 button keypad with on screen labels.	0	1	0	0	0	HVAC status	0	0	1	0	1	set FAN, mode and temperature	HVAC and battery	device needs to connect to Z-Wave hub to be accessed remotely	1	Z-Wave Hub	1	0	0	0	0	1	0	0	0	0	0
http://www.evolvecontrols.com/devices/control-devices/outlet	Evolve	LOM-15 Wall Outlet	2016-05-05	32	free	NA	miss	0	1	0	0	0	1	0	0	0	0	0	Smart Switch	In Wall OnOff	Z-Wave Outlet	Remote controlling of plug loads	0	0	0	0	0	0	0	0	1	0	0	NA	from wiring	Wired substitute for standard outlet	1	Z-Wave Hub	1	0	0	0	0	1	0	0	0	0	None
http://www.evolvecontrols.com/devices/control-devices/dimmer-switch	Evolve	Wall Mounted Dimmer	2016-05-05	$30.00-$49.79	free	NA	miss	0	1	0	0	0	1	0	0	0	0	0	Smart Switch	In Wall Dimmer	Z-Wave Dimmer	Allows remote control of lighting and dimming	0	0	0	0	0	0	0	0	1	1	0	NA	from wiring	Wired substitute for lighting switches	1	Z-Wave Hub	1	0	0	0	0	1	0	0	0	0	None
http://www.evolvecontrols.com/devices/control-devices/binary-switch	Evolve	Wall Mounted Binary Switch	2016-05-05	40	free	NA	miss	0	1	0	0	0	1	0	0	0	0	0	Smart Switch	In Wall OnOff	Z-Wave Switch	Allows remote control of lighting and dimming	0	0	0	0	0	0	0	0	1	0	0	NA	from wiring	Wired addition for controlling lighting	1	Z-Wave Hub	1	0	0	0	0	1	0	0	0	0	None
http://www.evolvecontrols.com/devices/control-devices/three-way-switch	Evolve	Wall Mounted 3-Way Switch	2016-05-05	miss	free	NA	miss	0	1	0	0	0	1	0	0	0	0	0	Smart Switch	In Wall OnOff	Z-Wave Switch	Allows remote control of lighting and dimming	0	0	0	0	0	0	0	0	1	0	0	NA	from wiring	Wired substitute for lighting switches	1	Z-Wave Hub	1	0	0	0	0	1	0	0	0	0	None
http://www.evolvecontrols.com/devices/control-devices/plug-in-binary	Evolve	Plug-In Appliance Module	2016-05-05	39.99	free	NA	LPM-15	0	1	0	0	0	1	0	0	0	0	0	Smart Plug	Plug In OnOff	Z-Wave Switch	Allows remote control of appliances or devices	0	0	0	0	0	0	0	0	1	0	0	NA	from outlet	Wall plug for plug loads	1	Z-Wave Hub	1	0	0	0	0	1	0	0	0	0	None
http://www.evolvecontrols.com/devices/control-devices/plug-in-dimmer	Evolve	Plug-In Dimmer Module	2016-05-05	28.2	free	NA	LDM-15	0	1	0	0	0	1	0	0	0	0	0	Smart Plug	Plug In Dimmer	Z-Wave Light Dimmer	Allows remote control of lighting and dimming	0	0	0	0	0	0	0	0	1	1	0	NA	from outlet	Direct intermediate for plug loads	1	Z-Wave Hub	1	0	0	0	0	1	0	0	0	0	None
http://www.evolvecontrols.com/devices/control-devices/fixture-module	Evolve	Contact Fixture Module	2016-05-06	44.95	free	NA	LFM-20	0	1	0	0	0	1	0	0	0	0	0	Smart Switch	Wired OnOff	Z-Wave smart plug	Allows remote controlling of plug load	0	0	0	0	0	0	0	0	1	0	0	NA	from wiring	Wired intermediate for loads	1	Z-Wave Hub	1	0	0	0	0	1	0	0	0	0	None
http://eyedro.com/home-electricity-monitors/	Eyedro	Home Electricity Monitoring + Cloud Platform	2016-05-22	$129-$199	free	NA	miss	0	1	0	0	0	0	1	0	1	0	0	Hub	Network Hub	Whole House energy sensor + App	Allows monitoring and power tracking	1	0	0	0	0	0	0	0	0	0	0	NA	from wiring	data is sent from sensors (CTs) to gateway to the cloud	0	NA	1	0	0	0	1	0	0	0	0	1	None
http://www.fibaro.com/us/the-fibaro-system/home-center-2	Fibaro	Home Center 2	2016-05-18	749	free	NA	miss	0	1	0	0	0	0	1	0	1	0	0	Hub	Intelligent HUB	Smart Hub (small computer)	miss	0	0	0	0	0	0	0	0	0	0	0	NA	from outlet	HUB connects to wifi router on one side (ethernet) and to all other products in the platform on the other	0	NA	1	0	0	1	0	1	0	0	0	1	0
http://fidure.com/Products/A1730	Fidure	A1730 Thermostat	2016-06-04	109	free	NA	miss	0	1	0	1	0	0	0	0	0	0	1	Smart Thermostat	Smart Thermostat Hardware	ZigBee Thermostat	Hold-till time and date (vacation or home rest mode); Auto-Changeover between Heat and Cold; Graphic Display with easy to follow menus; On Screen or Remote Anti-Tamper Lock-Out; Stress free operation using tactile buttons on the right side; Easy to Install with detachable wall-plate; Adaptive algorithm for accurate temperature control; Measures the right combination of room and air temperature - …	0	1	0	0	0	HVAC status	0	0	1	0	1	set FAN, mode and temperature	HVAC and battery	device needs to connect to ZigBee hub to be accessed remotely	1	ZigBee Hub	1	0	0	0	1	0	0	0	0	0	ZigBee HA 1.2
http://www.firstalert.com/index.php?option=com_flexicontent&view=item&id=1072:thermostat	First Alert	First Alert Onelink Thermostat	2016-05-04	207.99	free	NA	THERM-500	0	1	0	1	0	0	0	0	1	0	1	Smart Thermostat	Smart Thermostat	Smart thermostat	The Onelink thermostat has a multi-functional, simple-to-use, programmable touch screen that thinks it is a digital picture frame. It also comes with customizable backgrounds, including the users' own photos and more than a dozen preset themes.	0	1	0	0	0	HVAC status	0	0	1	0	1	set FAN, mode and temperature	HVAC and battery	thermostat connects directly to Wi-Fi router	0	NA	1	0	0	1	0	0	0	0	0	0	0
http://www.amazon.com/TS-836A-Energy-Voltage-Electricity-Monitor/dp/B00E945SJG	Floureon	TS-836A	2016-05-22	16	free	NA	miss	0	1	0	0	0	0	0	0	0	1	1	Load Monitor	Load Monitor	Non-communicating Load Monitor	Allows load monitoring and power tracking	1	0	0	0	0	0	0	0	0	0	0	NA	from outlet	Direct intermediate	0	NA	0	0	0	0	0	0	0	0	0	0	None
http://bluetoothlightbulb.com/	Flux	Smart LED lightbulb	2016-06-06	34	free	NA	second generation	0	1	0	0	1	0	0	0	1	0	0	Smart Light	Smart Light	Smart Light - Std. Lamp	Edison Screw bulb, A19, can change color, dimmable	0	0	0	0	0	0	0	0	1	1	0	NA	from fixture	Controlled via bluetooth using app	0	NA	miss	1	1	0	0	0	0	0	0	0	0
http://www.geappliances.com/ge/connected-appliances/refrigerators.htm?icid=WiFihome_RefrigeratorWiFi	GE	Connected refrigerators	2016-06-24	$3,200-3,300	free	NA	multiple models	0	1	1	0	0	0	0	0	1	0	1	Smart Appliance	Large Appliance	Smart Refrigerator	miss	0	0	0	0	0	Temperature and Humidity inside the refrigerator	0	0	0	0	1	The appliance has multiple modes that affect operation, including energy saving modes. can be set from remote	from outlet	device connects directly to router (Wi-Fi)	0	NA	1	0	0	1	0	0	0	0	0	0	0
http://www.geappliances.com/ge/connected-appliances/ranges-ovens-cooking.htm	GE	Connected Oven and Ranges	2016-06-24	$3,000-4,000	free	NA	multiple models	0	1	1	0	0	0	0	0	1	0	1	Smart Appliance	Large Appliance	Smart Ovens	miss	0	0	0	0	0	Temperature inside the oven	0	0	1	0	1	set target temperature and timer	from outlet	device connects directly to router (Wi-Fi)	0	NA	1	0	0	1	0	0	0	0	0	0	0
http://www.geappliances.com/ge/connected-appliances/dishwashers.htm?icid=WiFihome_DishwasherWiFi	GE	Connected Dishwashers	2016-06-24	1500	free	NA	multiple models	0	1	1	0	0	0	0	0	1	0	1	Smart Appliance	Large Appliance	Smart Dishwasher	miss	0	0	0	0	0	rinse agent sensor	0	0	1	0	1	can set different cycles	from outlet	device connects directly to router (Wi-Fi)	0	NA	1	0	0	1	0	0	0	0	0	0	0
http://www.geappliances.com/ge/connected-appliances/washer-dryer-laundry.htm?icid=WiFihome_LaundryWiFi	GE	Connected Washers	2016-06-24	$1,100-1,200	free	NA	multiple models	0	1	1	0	0	0	0	0	1	0	1	Smart Appliance	Large Appliance	Smart Washers	miss	0	0	0	0	0	Temperature inside the washer	0	0	1	0	1	can set different cycles	from outlet	device connects directly to router (Wi-Fi)	0	NA	1	0	0	1	0	0	0	0	0	0	0
http://www.geappliances.com/ge/connected-appliances/washer-dryer-laundry.htm?icid=WiFihome_LaundryWiFi	GE	Connected Dryers	2016-06-24	$1,100-1,300	free	NA	multiple models	0	1	1	0	0	0	0	0	1	0	1	Smart Appliance	Large Appliance	Smart Dryers	miss	0	0	0	0	0	temperature and humidity inside the dryer	0	0	1	0	1	can set different cycles	from outlet	device connects directly to router (Wi-Fi)	0	NA	1	0	0	1	0	0	0	0	0	0	0
http://www.geappliances.com/ge/connected-appliances/geospring.htm?icid=GeoSpring_WiFihome	GE	Connected GEOSPRING™ HYBRID WATER HEATER	2016-06-24	$1,400-1,900	free	NA	multiple models	0	1	1	0	0	0	0	0	1	0	1	Smart Appliance	HVAC Appliance	Smart Water Heater	miss	0	0	0	0	0	water temperature inside the tank	0	0	1	0	1	can set your water heater operating modes and temperatures	from outlet	device connects directly to router (Wi-Fi)	1	ConnectPlus module	1	0	0	1	0	0	0	0	0	0	0
http://www.geappliances.com/ge/connected-appliances/air-conditioners.htm	GE	Connected WINDOW ROOM AIR CONDITIONER	2016-06-24	$350-440	free	NA	multiple models	0	1	1	0	0	0	0	0	1	0	1	Smart Appliance	HVAC Appliance	Smart AC	measure temperature in the tank	0	0	0	0	0	fan status	0	0	1	0	1	can set temperature and mode	from outlet	device connects directly to router (Wi-Fi)	0	NA	1	0	0	1	0	0	0	0	0	0	0
http://www.ezzwave.com/plug-in-smart-switch/	GE	Plug-In Smart Switch (Z-Wave)	2016-05-06	33.99	free	NA	miss	0	1	0	0	0	1	0	0	0	0	0	Smart Plug	Plug In OnOff	Z-Wave Plug-In Smart Switch	Allows remote control of appliances	0	0	0	0	0	0	0	0	1	0	0	NA	from outlet	Direct intermediate for plug loads	1	Z-Wave Hub	1	0	0	0	0	1	0	0	0	0	None
http://www.ezzwave.com/plug-in-smart-dimmer/	GE	Plug-In Smart Dimmer (Z-Wave)	2016-05-06	44.99	free	NA	miss	0	1	0	0	0	1	0	0	0	0	0	Smart Plug	Plug In Dimmer	Z-Wave Plug-In Smart Dimmer	Allows remote control of lighting and dimming	0	0	0	0	0	0	0	0	1	1	0	NA	from outlet	Direct intermediate for plug loads with lighting interface	1	Z-Wave Hub	1	0	0	0	0	1	0	0	0	0	None
https://byjasco.com/products/ge-z-wave-wireless-lighting-control-outdoor-module	GE	Plug-In Outdoor Smart Switch (Z-Wave)	2016-05-06	44.99	free	NA	miss	0	1	0	0	0	1	0	0	0	0	0	Smart Plug	Plug In OnOff	Z-Wave Plug-In Smart Switch	Allows remote control of appliances	0	0	0	0	0	0	0	0	1	0	0	NA	from outlet	Direct intermediate for plug loads	1	Z-Wave Hub	1	0	0	0	0	1	0	0	0	0	None
http://www.ezzwave.com/in-wall-smart-dimmer/	GE	In-Wall Smart Dimmer (Z-Wave)	2016-05-06	44.99	free	NA	miss	0	1	0	0	0	1	0	0	0	0	0	Smart Switch	In Wall Dimmer	Z-Wave In-Wall Smart Dimmer	Allows remote control of lighting and dimming	0	0	0	0	0	0	0	0	1	1	0	NA	from wiring	Wired substitute for lighting switches	1	Z-Wave Hub	1	0	0	0	0	1	0	0	0	0	None
http://www.ezzwave.com/in-wall-smart-switch/	GE	In-Wall Smart Switch (Z-Wave)	2016-05-06	39.99	free	NA	miss	0	1	0	0	0	1	0	0	0	0	0	Smart Switch	In Wall OnOff	Z-Wave In-Wall Smart Switch	Allows remote control of lighting and dimming	0	0	0	0	0	0	0	0	1	0	0	NA	from wiring	Wired substitute for lighting switches	1	Z-Wave Hub	1	0	0	0	0	1	0	0	0	0	None
http://www.ezzwave.com/in-wall-smart-fan-control/	GE	In-Wall Smart Fan Control (Z-Wave)	2016-05-06	44.99	free	NA	miss	0	1	0	0	0	1	0	0	0	0	0	Smart Switch	In Wall OnOff	Z-Wave In-Wall Fan Control	Allows remote control of fans	0	0	0	0	0	0	0	0	1	0	0	NA	from wiring	Wired substitute for fan switches	1	Z-Wave Hub	1	0	0	0	0	1	0	0	0	0	None
http://www.ezzwave.com/in-wall-smart-outlet/	GE	In-Wall Smart Outlet (Z-Wave)	2016-05-06	39.99	free	NA	miss	0	1	0	0	0	1	0	0	0	0	0	Smart Switch	In Wall OnOff	Z-Wave In-Wall Smart Outlet	Allows remote control of plug loads	0	0	0	0	0	0	0	0	1	0	0	NA	from wiring	Wired intermediate for loads	1	Z-Wave Hub	1	0	0	0	0	1	0	0	0	0	None
https://byjasco.com/products/ge-z-wave-wireless-keypad-controller	GE	On-Wall Smart Remote (Z-Wave)	2016-05-06	44.99	free	NA	miss	0	1	0	0	0	1	0	0	0	0	0	Smart Switch	In Wall OnOff	Z-Wave Smart Remote	Allows remote controlling of lights	0	0	0	0	0	0	0	0	1	1	0	NA	battery	Remote that allows controlling of lighting	1	Z-Wave Hub	1	0	0	0	0	1	0	0	0	0	None
http://www.ezzigbee.com/plug-in-smart-switch/	GE	Plug-In Smart Switch (ZigBee)	2016-05-06	49.99	free	NA	miss	0	1	0	0	0	1	0	0	0	0	0	Smart Plug	Plug In OnOff	ZigBee Plug-In Smart Switch	Allows remote controlling of appliances	1	0	0	0	0	0	0	0	1	0	0	NA	from outlet	Direct intermediate that controls plug loads	1	ZigBee Hub	1	0	0	0	1	0	0	0	0	0	ZigBee HA 1.2
http://www.ezzigbee.com/plug-in-smart-dimmer/	GE	Plug-In Smart Dimmer (ZigBee)	2016-05-06	54.99	free	NA	miss	0	1	0	0	0	1	0	0	0	0	0	Smart Plug	Plug In Dimmer	ZigBee Plug-In Smart Dimmer	Allows remote control of lighting and dimming	1	0	0	0	0	0	0	0	1	1	0	NA	from outlet	Direct intermediate that controls lighting	1	ZigBee Hub	1	0	0	0	1	0	0	0	0	0	ZigBee HA 1.2
http://www.ezzigbee.com/in-wall-smart-switch/	GE	In-Wall Smart Switch (ZigBee)	2016-05-06	49.99	free	NA	miss	0	1	0	0	0	1	0	0	0	0	0	Smart Switch	In Wall OnOff	ZigBee In-Wall Smart Switch	Allows remote control of lighting	1	0	0	0	0	0	0	0	1	0	0	NA	from wiring	Wired substitution for standard light switch	1	ZigBee Hub	1	0	0	0	1	0	0	0	0	0	ZigBee HA 1.2
http://www.ezzigbee.com/in-wall-smart-dimmer/	GE	In-Wall Smart Dimmer (ZigBee)	2016-05-06	54.99	free	NA	miss	0	1	0	0	0	1	0	0	0	0	0	Smart Switch	In Wall Dimmer	ZigBee In-Wall Smart Dimmer	Allows remote control of lighting and dimming	1	0	0	0	0	0	0	0	1	1	0	NA	from wiring	Wired substitution for standard light switch	1	ZigBee Hub	1	0	0	0	1	0	0	0	0	0	ZigBee HA 1.2
http://www.ezbluetooth.com/ge-plug-in-smart-switch/	GE	Plug-In Smart Switch (Bluetooth)	2016-05-06	34.99	free	NA	miss	0	1	0	0	0	1	0	0	1	0	0	Smart Plug	Plug In OnOff	Bluetooth Plug-In Smart Switch	Allows remote control of lighting and appliances	0	0	0	0	0	0	0	0	1	0	0	NA	from outlet	Direct intermediate	0	NA	0	1	1	0	0	0	0	0	0	0	None
http://www.ezbluetooth.com/ge-plug-in-smart-dimmer/	GE	Plug-In Smart Dimmer (Bluetooth)	2016-05-06	39.99	free	NA	miss	0	1	0	0	0	1	0	0	1	0	0	Smart Plug	Plug In Dimmer	Bluetooth Plug-In Smart Dimmer	Allows remote controlling of lighting and dimming	0	0	0	0	0	0	0	0	1	1	0	NA	from outlet	Direct intermediate	0	NA	0	1	1	0	0	0	0	0	0	0	None
http://www.ezbluetooth.com/ge-plug-in-outdoor-smart-switch/	GE	Plug-In Outdoor Smart Switch (Bluetooth)	2016-05-06	49.99	free	NA	miss	0	1	0	0	0	1	0	0	1	0	0	Smart Plug	Plug In OnOff	Bluetooth Plug-In Smart Switch	Allows remote controlling of lighting and appliances	0	0	0	0	0	0	0	0	1	0	0	NA	from outlet	Direct intermediate	0	NA	0	1	1	0	0	0	0	0	0	0	None
http://www.ezbluetooth.com/ge-in-wall-smart-switch/	GE	In-Wall Smart Switch (Bluetooth)	2016-05-06	39.99	free	NA	miss	0	1	0	0	0	1	0	0	1	0	0	Smart Switch	In Wall OnOff	Bluetooth In-Wall Smart Switch	Allows remote controlling of lighting	0	0	0	0	0	0	0	0	1	0	0	NA	from wiring	Wired substitute	0	NA	0	1	1	0	0	0	0	0	0	0	None
http://www.ezbluetooth.com/ge-in-wall-smart-dimmer/	GE	In-Wall Smart Dimmer (Bluetooth)	2016-05-06	44.99	free	NA	miss	0	1	0	0	0	1	0	0	1	0	0	Smart Switch	In Wall Dimmer	Bluetooth In-Wall Smart Dimmer	Allows remote controlling of lighting and dimming	0	0	0	0	0	0	0	0	1	1	0	NA	from wiring	Wired substitute	0	NA	0	1	1	0	0	0	0	0	0	0	None
http://gelinkbulbs.com/	GE	Link starter kit	2016-06-06	49.97	free	NA	PLINK-SKIT	0	1	0	0	1	0	1	0	1	0	0	Smart Light	Smart Light, Network HUB	Smart Light - Starter Kit	ACTUAL COLOR TEMPERATURE (K) 2700; ASSEMBLED DEPTH (IN.) 4.4 in; ASSEMBLED HEIGHT (IN.) 2.47 in; ASSEMBLED WIDTH (IN.) 2.47 in; AVERAGE LIFE (HOURS) 25,000; BULB DIAMETER (IN.) 2; BULB TYPE Household; COLOR RENDERING INDEX 80; CONNECTED HOME PROTOCOL ZigBee HA 1.2; HOME AUTOMATION PLATFORM Wink; INDOOR/OUTDOOR Indoor; LIGHT BULB BASE CODE E26; LIGHT BULB BASE TYPE Medium; LIGHT BULB FORM FACTOR A…	0	0	0	0	0	0	0	0	1	1	0	NA	Screw into light socket. Hubs nees to be pluged in	Bulbs are Connected via ZigBee HA 1.2, uses wink home auomation platform to the hub. Hub uses local wifi for communication	0	GE Link Included	1	0	0	1	1	0	0	0	0	0	ZigBee HA 1.2
http://gelinkbulbs.com/	GE	A19	2016-06-06	14.75	free	NA	PSB19-SW27	0	1	0	0	1	0	0	0	1	0	0	Smart Light	Smart Light	Smart Light - Std. Lamp	ACTUAL COLOR TEMPERATURE (K) 2700; ASSEMBLED DEPTH (IN.) 4.4 in; ASSEMBLED HEIGHT (IN.) 2.47 in; ASSEMBLED WIDTH (IN.) 2.47 in; AVERAGE LIFE (HOURS) 25,000; BULB DIAMETER (IN.) 2; BULB TYPE Household; COLOR RENDERING INDEX 80; CONNECTED HOME PROTOCOL ZigBee HA 1.2; HOME AUTOMATION PLATFORM Wink; INDOOR/OUTDOOR Indoor; LIGHT BULB BASE CODE E26; LIGHT BULB BASE TYPE Medium; LIGHT BULB FORM FACTOR A…	0	0	0	0	0	0	0	0	1	1	0	NA	from fixture	Bulbs are Connected via ZigBee HA 1.2, uses wink home auomation platform to the hub. Hub uses local wifi for communication	1	GE Link	1	0	0	0	1	0	0	0	0	0	ZigBee HA 1.2
http://gelinkbulbs.com/	GE	BR30	2016-06-06	16.96	free	NA	PSB30-SW27	0	1	0	0	1	0	0	0	1	0	0	Smart Light	Smart Light	Smart Light - Std. Lamp	ACTUAL COLOR TEMPERATURE (K) 2700; ASSEMBLED DEPTH (IN.) 3 in; ASSEMBLED HEIGHT (IN.) 3.2 in; ASSEMBLED WIDTH (IN.) 2 in; AVERAGE LIFE (HOURS) 25,000; BULB DIAMETER (IN.) 3; BULB TYPE downlight; COLOR RENDERING INDEX 80; CONNECTED HOME PROTOCOL ZigBee HA 1.2; HOME AUTOMATION PLATFORM Wink; INDOOR/OUTDOOR Indoor; LIGHT BULB BASE CODE E26; LIGHT BULB BASE TYPE Medium; LIGHT BULB FORM FACTOR br30; L…	0	0	0	0	0	0	0	0	1	1	0	NA	from fixture	Bulbs are Connected via ZigBee HA 1.2, uses wink home auomation platform to the hub. Hub uses local wifi for communication	1	GE Link	1	0	0	0	1	0	0	0	0	0	ZigBee HA 1.2
http://gelinkbulbs.com/	GE	PAR38	2016-06-06	24.97	free	NA	PSB38-BW30	0	1	0	0	1	0	0	0	1	0	0	Smart Light	Smart Light	Smart Light - Std. Lamp	ACTUAL COLOR TEMPERATURE (K)3000; ASSEMBLED DEPTH (IN.) 2 in; ASSEMBLED HEIGHT (IN.) 3.7 in; ASSEMBLED WIDTH (IN.) 2 in; AVERAGE LIFE (HOURS) 25,000; BULB DIAMETER (IN.) 4; BULB TYPE flood and spot; COLOR RENDERING INDEX 80; CONNECTED HOME PROTOCOL ZigBee HA 1.2; HOME AUTOMATION PLATFORM Wink; INDOOR/OUTDOOR Indoor/outdoor; LIGHT BULB BASE CODE E26; LIGHT BULB BASE TYPE Medium; LIGHT BULB FORM FA…	0	0	0	0	0	0	0	0	1	1	0	NA	from fixture	Bulbs are Connected via ZigBee HA 1.2, uses wink home auomation platform to the hub. Hub uses local wifi for communication	1	GE Link	1	0	0	0	1	0	0	0	0	0	ZigBee HA 1.2
http://lyric.honeywell.com/	Honeywell	Lyric	2016-04-04	250	free	NA	miss	0	1	0	1	0	0	0	0	1	0	1	Smart Thermostat	Smart Thermostat	Wi-Fi Smart Thermostat compatible with zoning	miss	0	1	1	0	0	HVAC status, GeoFencing	1	0	1	0	1	set FAN, mode and temperature	HVAC and battery	thermostat connects directly to Wi-Fi router	0	NA	1	0	0	1	0	0	0	0	0	0	0
https://customer.honeywell.com/en-US/pages/product.aspx?cat=HonECC%20Catalog&pid=YTH8320ZW1007/U	Honeywell	Thermostat (YTH8320ZW1007/U)	2016-03-25	159.99	free	NA	miss	0	1	0	1	0	0	0	0	0	0	1	Smart Thermostat	Smart Thermostat Hardware	Z-Wave Connected thermostat	VisionPRO Z-Wave offers you top-of-the-line features like touchscreen interaction, a real-time clock, and a large,easy-to-read backlit display to easily integrate comfort control into your automated home	0	1	0	0	0	HVAC status	0	0	1	0	1	set FAN, mode and temperature	HVAC and battery	device needs to connect to Z-Wave hub to be accessed remotely	1	Z-Wave Hub	1	0	0	0	0	1	0	0	0	0	0
http://yourhome.honeywell.com/en/products/thermostat/wi-fi-smart-thermostat-rth9580	Honeywell	Wi-Fi Smart Thermostat RTH9580WF	2016-03-26	206.99	free	NA	miss	0	1	0	1	0	0	0	0	1	0	1	Smart Thermostat	Smart Thermostat	Wi-Fi Smart Thermostat	Seven-day programming;Simple setup;Energy-saving mode;Large color touch screen;Smart, flexible scheduling;Advanced fan/comfort control:Indoor humidity sensor;One-year limited warranty;DIY installation;Total Connect Comfort voice command;	0	1	1	0	0	HVAC status	0	0	1	0	1	set FAN, mode and temperature	HVAC and battery	thermostat connects directly to Wi-Fi router	0	NA	1	0	0	1	0	0	0	0	0	0	0
http://yourhome.honeywell.com/en/products/thermostat/wi-fi-7-day-programmable-thermostat-rth6580wf	Honeywell	Wi-Fi 7-Day Programmable Thermostat RTH6580WF	2016-03-26	119.99	free	NA	miss	0	1	0	1	0	0	0	0	1	0	1	Smart Thermostat	Smart Thermostat	Wi-Fi Smart Thermostat	even-day programming with four programs for each day;Energy saving mode;Large, easy-to-read display; Real-time clock (optional);Automatic software updates;Secure network;Permanent/temporary hold;Honeywell precision accuracy to +/-1 degree F;Auto change from heating to cooling;One-year limited warranty;DIY installation;Total Connect Comfort voice command	0	1	0	0	0	HVAC status	0	0	1	0	1	set FAN, mode and temperature	HVAC and battery	thermostat connects directly to Wi-Fi router	0	NA	1	0	0	1	0	0	0	0	0	0	0
http://yourhome.honeywell.com/en/products/thermostat/wi-fi-7-day-programmable-touch-rth8580wf	Honeywell	Wi-Fi 7-Day Programmable Touchscreen Thermostat RTH8580WF	2016-03-26	249.99	free	NA	miss	0	1	0	1	0	0	0	0	1	0	1	Smart Thermostat	Smart Thermostat	Wi-Fi Smart Thermostat	Seven-day programming;Energy saving mode;Large, easy-to-read display;Real time clock (optional);Automatic software updates;Secure network;Permanent/temporary hold;Precision accuracy to +/-1 degree F;Auto change from heating to cooling;One-year limited warranty;DIY installation;Total Connect Comfort voice command	0	1	0	0	0	HVAC status	0	0	1	0	1	set FAN, mode and temperature	HVAC and battery	thermostat connects directly to Wi-Fi router	0	NA	1	0	0	1	0	0	0	0	0	0	0
http://yourhome.honeywell.com/en/products/thermostat/wi-fi-smart-thermostat-with-v-rth9590wf	Honeywell	Wi-Fi Smart Thermostat with Voice Control RTH9590WF	2016-03-26	299.99	free	NA	miss	0	1	0	1	0	0	0	0	1	0	1	Smart Thermostat	Smart Thermostat	Wi-Fi Smart Thermostat	miss	0	1	1	0	0	HVAC status	0	0	1	0	1	set FAN, mode and temperature	HVAC and battery	thermostat connects directly to Wi-Fi router	0	NA	1	0	0	1	0	0	0	0	0	0	0
http://yourhome.honeywell.com/en/products/thermostat/visionpro-wi-fi-7-day-programmable-thermostat	Honeywell	VisionPRO Wi-Fi 7-Day Programmable Thermostat	2016-03-26	278.79	free	NA	miss	0	1	0	1	0	0	0	0	1	0	1	Smart Thermostat	Smart Thermostat	Wi-Fi Smart Thermostat	miss	0	1	1	0	0	HVAC status	0	0	1	0	1	set FAN, mode and temperature	HVAC and battery	thermostat connects directly to Wi-Fi router	0	NA	1	0	0	1	0	0	0	0	0	0	0
http://ilumi.co/collections/all-new-ilumi-smartbulb	ilumi solutions	ilumi Smartbulb - a19 smart bulb	2016-06-06	59.99	free	NA	miss	0	1	0	0	1	0	0	0	1	0	0	Smart Light	Smart Light	Smart Light - Std. Lamp	BRIGHT: 800+ Lumens (similar to 60 watt incandescent); ENERGY EFFICIENT: 1 - 10 Watts; LONG LIFE: Up to 20 year life; COLOR TUNABLE: 2000K to 8000K in white plus millions of colors; DIMMABLE: Dimmable via app not for use with dimmer switch; WIRELESS: Bluetooth Smart / Bluetooth Low Energy / Bluetooth 4.0; USE: Intended for indoor use only; BASE: E26 / E27 Edison Screw	0	0	0	0	0	0	0	0	1	1	0	NA	from fixture	Controlled via bluetooth using app	0	NA	0	1	1	0	0	0	0	0	0	0	0
http://ilumi.co/collections/all-new-ilumi-smartbulb	ilumi solutions	ilumi Smartbulb - br30 flood	2016-06-06	59.99	free	NA	miss	0	1	0	0	1	0	0	0	1	0	0	Smart Light	Smart Light	Smart Light - Std. Lamp	BRIGHT:1000+ Lumens (similar to 85 watt incandescent); ENERGY EFFICIENT: 1 - 15 Watts; LONG LIFE: Up to 10 year life; COLOR TUNABLE: 2000K to 8000K in white plus millions of colors; DIMMABLE: Dimmable via app not for use with dimmer switch; WIRELESS: Bluetooth Smart / Bluetooth Low Energy / Bluetooth 4.0; USE: Intended for indoor and outdoor use; BASE: E26 / E27 Edison Screw	0	0	0	0	0	0	0	0	1	1	0	NA	from fixture	Controlled via bluetooth using app	0	NA	0	1	1	0	0	0	0	0	0	0	0
http://ilumi.co/collections/all-new-ilumi-smartbulb	ilumi solutions	ilumi Smartbulb - outdoor flood	2016-06-06	69.99	free	NA	miss	0	1	0	0	1	0	0	0	1	0	0	Smart Light	Smart Light	Smart Light - Std. Lamp	BRIGHT:1100+ Lumens (similar to 85 watt incandescent); ENERGY EFFICIENT: 1 - 15 Watts; LONG LIFE: Up to 20 year life; COLOR TUNABLE: 2000K to 8000K in white plus millions of colors; DIMMABLE: Dimmable via app not for use with dimmer switch; WIRELESS: Bluetooth Smart / Bluetooth Low Energy / Bluetooth 4.0; USE: Intended for indoor use only; BASE: E26 / E27 Edison Screw	0	0	0	0	0	0	0	0	1	1	0	NA	from fixture	Controlled via bluetooth using app	0	NA	0	1	1	0	0	0	0	0	0	0	0
http://www.insteon.com/thermostats	Insteon	Smart Thermostats	2016-05-29	79.99	free	NA	miss	0	1	0	1	0	0	0	0	1	0	1	Smart Thermostat	Smart Thermostat	Insteon Smart Thermostat	miss	0	1	1	0	0	HVAC status	0	0	1	0	1	set FAN, mode and temperature	HVAC and battery	device needs to connect to Insteon hub to be accessed remotely	1	Insteon hub	1	0	0	0	0	0	0	1	0	0	0
http://www.insteon.com/which-hub-are-you	Insteon	Insteon Hub	2016-05-18	79	free	NA	miss	0	1	0	0	0	0	1	0	1	0	0	Hub	Network HUB	Insteon Energy Hub	miss	0	0	0	0	0	0	0	0	0	0	0	NA	from outlet	HUB connects to wifi router on one side (ethernet) and to all other products in the platform on the other	0	NA	1	0	0	1	0	0	0	1	0	1	0
http://www.insteon.com/which-hub-are-you	Insteon	Insteon Hub - Pro	2016-05-18	149	free	NA	miss	0	1	0	0	0	0	1	0	1	0	0	Hub	Network HUB	Insteon Energy Hub (homekit enabled)	miss	0	0	0	0	0	0	0	0	0	0	0	NA	from outlet	HUB connects to wifi router on one side (ethernet) and to all other products in the platform on the other	0	NA	1	0	0	1	0	0	0	1	0	1	0
http://www.insteon.com/energy-display	Insteon	Insteon Energy Display	2016-07-03	29.99	free	NA	miss	1	1	0	0	0	0	0	1	0	0	1	In Home Display	In Home Display	Insteon In Home Display	miss	0	1	0	0	0	0	0	0	0	0	0	NA	battery	device connects to Insteon Meter device and other Insteon devices	1	Insteon meter device	Meter HAN	0	0	0	0	0	0	1	0	0	0
http://www.insteon.com/led-bulbs	Insteon	LED Bulb	2016-06-06	29.99	free	NA	miss	0	1	0	0	1	0	0	0	1	0	0	Smart Light	Smart Light	Smart Light - Std. Lamp	A19 Size Equivalent; Dimmable² ; 9W Consumption ; 737 Lumens Output ; 2534K Color Temperature ; 100-240VAC, 60Hz ; E27 Edison Screw Base ; Dual-Band	0	0	0	0	0	0	0	0	1	1	0	NA	from fixture	Insteoon used unique and patented dual-mesh technology, Insteon signals travel further without interruption than any other technology. And thanks to Dual-Band, powerline and wireless obstructions rarely impede signals, resulting in 100x more reliability than single-band networks.	1	Insteon Hub	1	0	0	0	0	0	0	1	0	0	NA
http://www.insteon.com/led-bulbs	Insteon	LED Bulb for Recessed Lights	2016-06-06	49.99	free	NA	miss	0	1	0	0	1	0	0	0	1	0	0	Smart Light	Smart Light	Smart Light - Std. Lamp	PAR38 Size Equivalent ; Dimmable² ; 12W Consumption ; 926 Lumens Output ; 2559K Color Temperature ; 100-240VAC, 60Hz ; E27 Edison Screw Base ; Dual-Band	0	0	0	0	0	0	0	0	1	1	0	NA	from fixture	Insteoon used unique and patented dual-mesh technology, Insteon signals travel further without interruption than any other technology. And thanks to Dual-Band, powerline and wireless obstructions rarely impede signals, resulting in 100x more reliability than single-band networks.	1	Insteon Hub	1	0	0	0	0	0	0	1	0	0	NA
http://www.insteon.com/plug-in-devices	Insteon	Plug-in-Devices - Dimmer Module	2016-07-01	49.99	free	NA	2457D2	0	1	0	0	0	1	0	0	1	0	0	Smart Plug	Plug In Dimmer	Dimmer Module	Dimming; Lamps Only; Up to 300W; 2-Prong Ungrounded Plug; NEMA 1-15; 120VAC, 60Hz; Indoor-only; Dual-Band	0	0	0	0	0	0	0	0	1	1	0	NA	from outlet	Insteoon used unique and patented dual-mesh technology, Insteon signals travel further without interruption than any other technology. And thanks to Dual-Band, powerline and wireless obstructions rarely impede signals, resulting in 100x more reliability than single-band networks.	1	Insteon Hub	1	0	0	0	0	0	0	1	0	0	0
http://www.insteon.com/plug-in-devices	Insteon	Plug-in-Devices - On/Off Module	2016-07-01	49.99	free	NA	2635-222 US	0	1	0	0	0	1	0	0	1	0	0	Smart Plug	Plug In OnOff	On/Off Module	Non-dimming; All Load types; Up to 1800W; 3-Prong Grounded Plug; NEMA 5-15; 120VAC, 50/60Hz; Indoor-only; Dual-Band	0	0	0	0	0	0	0	0	1	0	0	NA	from outlet	Insteoon used unique and patented dual-mesh technology, Insteon signals travel further without interruption than any other technology. And thanks to Dual-Band, powerline and wireless obstructions rarely impede signals, resulting in 100x more reliability than single-band networks.	1	Insteon Hub	1	0	0	0	0	0	0	1	0	0	0
http://www.insteon.com/plug-in-devices	Insteon	Plug-in-Devices - Outdoor On/Off Module	2016-07-01	49.99	free	NA	2634-222	0	1	0	0	0	1	0	0	1	0	0	Smart Plug	Plug In OnOff	Outdoor On/Off Module	Non-dimming; All Load types; Up to 1800W; 3-Prong Grounded Plug; NEMA 5-15; 120VAC, 50/60Hz; Indoor or Outdoor NEMA 3R tested for rain and ice; Dual-Band	0	0	0	0	0	0	0	0	1	0	0	NA	from outlet	Insteoon used unique and patented dual-mesh technology, Insteon signals travel further without interruption than any other technology. And thanks to Dual-Band, powerline and wireless obstructions rarely impede signals, resulting in 100x more reliability than single-band networks.	1	Insteon Hub	1	0	0	0	0	0	0	1	0	0	0
http://www.insteon.com/wall-switches	Insteon	Smart Wall Switches - Dimmer Switch	2016-07-01	49.99	free	NA	2477D*	0	1	0	0	0	1	0	0	1	0	0	Smart Switch	In Wall Dimmer	Dimmer Switch	Dimmer Switch; Dimmable; Dimmable Lights Only; Up to 600W; 100-277VAC, 50/60Hz; Neutral Wire Required; Dual-Band	0	0	0	0	0	0	0	0	1	1	0	NA	from wiring	Insteoon used unique and patented dual-mesh technology, Insteon signals travel further without interruption than any other technology. And thanks to Dual-Band, powerline and wireless obstructions rarely impede signals, resulting in 100x more reliability than single-band networks.	1	Insteon Hub	1	0	0	0	0	0	0	1	0	0	0
http://www.insteon.com/wall-switches	Insteon	Smart Wall Switches - Dimmer Switch (1000W)	2016-07-01	69.99	free	NA	2477DH	0	1	0	0	0	1	0	0	1	0	0	Smart Switch	In Wall Dimmer	Dimmer Switch (1000W)	Dimmer Switch (1000W); Dimmable; Dimmable Lights Only; Up to 1000W; 100-277VAC, 50/60Hz; Neutral Wire Required; Dual-Band	0	0	0	0	0	0	0	0	1	1	0	NA	from wiring	Insteoon used unique and patented dual-mesh technology, Insteon signals travel further without interruption than any other technology. And thanks to Dual-Band, powerline and wireless obstructions rarely impede signals, resulting in 100x more reliability than single-band networks.	1	Insteon Hub	1	0	0	0	0	0	0	1	0	0	0
http://www.insteon.com/wall-switches	Insteon	Smart Wall Switches - Dimmer Switch (2-Wire)	2016-07-01	49.99	free	NA	2474DWH	0	1	0	0	0	1	0	0	1	0	0	Smart Switch	In Wall Dimmer	Dimmer Switch (2-Wire)	Dimmer Switch (2-Wire); Dimmable; Incandescent Lights Only; Up to 600W; 120VAC, 60Hz; No Neutral Wire Required; RF-Only	0	0	0	0	0	0	0	0	1	1	0	NA	from wiring	Insteoon used unique and patented dual-mesh technology, Insteon signals travel further without interruption than any other technology. And thanks to Dual-Band, powerline and wireless obstructions rarely impede signals, resulting in 100x more reliability than single-band networks.	1	Insteon Hub	1	0	0	0	0	0	0	1	0	0	0
http://www.insteon.com/wall-switches	Insteon	Smart Wall Switches - On/Off Switch	2016-07-01	49.99	free	NA	2477S	0	1	0	0	0	1	0	0	1	0	0	Smart Switch	In Wall OnOff	On/Off Switch	On/Off Switch; Non-Dimming; All Load Types; 17A Resistive, 1800W Incandescent, 1HP Motors, 10A Ballast; 100-277VAC, 50/60Hz; Neutral Wire Required; Dual-Band	0	0	0	0	0	0	0	0	1	0	0	NA	from wiring	Insteoon used unique and patented dual-mesh technology, Insteon signals travel further without interruption than any other technology. And thanks to Dual-Band, powerline and wireless obstructions rarely impede signals, resulting in 100x more reliability than single-band networks.	1	Insteon Hub	1	0	0	0	0	0	0	1	0	0	0
http://www.insteon.com/outlets-menu	Insteon	Smart Outlets - Insteon Dimmer Outlet	2016-07-01	49.99	free	NA	2472DAL	0	1	0	0	0	1	0	0	1	0	0	Smart Switch	In Wall Dimmer	Insteon Dimmer Outlet	offer a built-in remote controllable dimmer, requiring no re-wiring of your lamp plug or a special wall switch. Simply installs in place of a standard receptacle and can controlled from any Insteon-compatible controller.	0	0	0	0	0	0	0	0	1	0	0	NA	from wiring	Insteoon used unique and patented dual-mesh technology, Insteon signals travel further without interruption than any other technology. And thanks to Dual-Band, powerline and wireless obstructions rarely impede signals, resulting in 100x more reliability than single-band networks.	1	Insteon Hub	1	0	0	0	0	0	0	1	0	0	0
http://www.insteon.com/outlets-menu	Insteon	Smart Outlets - Insteon On/Off Outlet	2016-07-01	59.99	free	NA	2663-22*	0	1	0	0	0	1	0	0	1	0	0	Smart Switch	In Wall OnOff	Insteon On/Off Outlet	On/Off; 3-Prong; Tamper-Resistant; Lamps + Appliances; 1.32in 33.6mm; 600W Incandescent; 15A All Other Loads	0	0	0	0	0	0	0	0	1	0	0	NA	from wiring	Insteoon used unique and patented dual-mesh technology, Insteon signals travel further without interruption than any other technology. And thanks to Dual-Band, powerline and wireless obstructions rarely impede signals, resulting in 100x more reliability than single-band networks.	1	Insteon Hub	1	0	0	0	0	0	0	1	0	0	0
http://www.insteon.com/wall-keypads	Insteon	Smart Wall Keypads - Dimmer Keypad 6-Button	2016-07-01	79.99	free	NA	2334-232	0	1	0	0	0	1	0	0	1	0	0	Smart Switch	In Wall Dimmer	Dimmer Keypad 6-Button	6-Button Dimmable; Dimmable Lights Only; Up to 600W; 100-277VAC, 50/60Hz; Neutral Wire Required; Dual-Band	0	0	0	0	0	0	0	0	1	1	0	NA	from wiring	Insteoon used unique and patented dual-mesh technology, Insteon signals travel further without interruption than any other technology. And thanks to Dual-Band, powerline and wireless obstructions rarely impede signals, resulting in 100x more reliability than single-band networks.	1	Insteon Hub	1	0	0	0	0	0	0	1	0	0	0
http://www.insteon.com/wall-keypads	Insteon	Smart Wall Keypads - Dimmer Keypad 8-Button	2016-07-01	79.99	free	NA	2334-222	0	1	0	0	0	1	0	0	1	0	0	Smart Switch	In Wall Dimmer	Dimmer Keypad 8-Button	8-Button Dimmable; Dimmable Lights Only; Up to 600W; 100-277VAC, 50/60Hz; Neutral Wire Required; Dual-Band	0	0	0	0	0	0	0	0	1	1	0	NA	from wiring	Insteoon used unique and patented dual-mesh technology, Insteon signals travel further without interruption than any other technology. And thanks to Dual-Band, powerline and wireless obstructions rarely impede signals, resulting in 100x more reliability than single-band networks.	1	Insteon Hub	1	0	0	0	0	0	0	1	0	0	0
http://www.insteon.com/wall-keypads	Insteon	Smart Wall Keypads - On/Off Keypad 6-Button	2016-07-01	79.99	free	NA	2487S	0	1	0	0	0	1	0	0	1	0	0	Smart Switch	In Wall OnOff	On/Off Keypad 6-Button	6-Button Non-Dimming; All Load Types; 20A, 1800W Incandescent; 100-277VAC, 50/60Hz; Neutral Wire Required; Dual-Band	0	0	0	0	0	0	0	0	1	0	0	NA	from wiring	Insteoon used unique and patented dual-mesh technology, Insteon signals travel further without interruption than any other technology. And thanks to Dual-Band, powerline and wireless obstructions rarely impede signals, resulting in 100x more reliability than single-band networks.	1	Insteon Hub	1	0	0	0	0	0	0	1	0	0	0
http://www.insteon.com/wall-keypads	Insteon	Smart Wall Keypads - On/Off Keypad 8-Button	2016-07-01	miss	free	NA	miss	0	1	0	0	0	1	0	0	1	0	0	Smart Switch	In Wall OnOff	On/Off Keypad 8-Button	8-Button Non-Dimming; All Load Types; 20A, 1800W Incandescent; 100-277VAC, 50/60Hz; Neutral Wire Required; Dual-Band	0	0	0	0	0	0	0	0	1	0	0	NA	from wiring	Insteoon used unique and patented dual-mesh technology, Insteon signals travel further without interruption than any other technology. And thanks to Dual-Band, powerline and wireless obstructions rarely impede signals, resulting in 100x more reliability than single-band networks.	1	Insteon Hub	1	0	0	0	0	0	0	1	0	0	0
	Insteon	Insteon SynchroLinc - Power Synching Controller	2016-07-01	miss	miss	miss	miss	miss	miss	0	0	0	1	0	0	1	0	0	Smart Plug	Plug In OnOff	Hardware IFTTT	8-Button Non-Dimming; All Load Types; 20A, 1800W Incandescent; 100-277VAC, 50/60Hz; Neutral Wire Required; Dual-Band	0	0	0	0	0	0	0	0	1	0	0	NA	from wiring	Insteoon used unique and patented dual-mesh technology, Insteon signals travel further without interruption than any other technology. And thanks to Dual-Band, powerline and wireless obstructions rarely impede signals, resulting in 100x more reliability than single-band networks.	1	Insteon Hub	1	0	0	0	0	0	0	1	0	0	0
http://keenhome.io/	Keen	Home Smart Vent	2016-06-24	$64-90	free	NA	miss	0	1	1	0	0	0	0	0	1	0	0	Smart Appliance	HVAC Appliance	Wireless Vent	miss	0	1	0	0	0	supply air pressure	0	0	0	0	1	set the position of the vent to increase or decrease airflow in each room	battery	connects to hub then to the internet	1	Keen Home Smart Bridge/partner HUB	1	0	0	0	1	0	0	0	0	0	0
http://www.leviton.com/OA_HTML/SectionDisplay.jsp?section=75840&minisite=10251	Leviton	Lumina RF Programmable Thermostat	2016-05-29	406.62	free	NA	RC-1500WHZB	0	1	0	1	0	0	0	0	0	0	1	Smart Thermostat	Smart Thermostat Hardware	Smart Thermostat	miss	0	1	1	0	0	HVAC status	0	0	1	0	1	set FAN, mode and temperature	HVAC and battery	thermostat connects to Leviton HUB that connects to home router	1	Lumina HUB	1	0	0	0	1	0	0	0	0	0	Lumina RF for wireless communication
http://www.leviton.com/OA_HTML/SectionDisplay.jsp?section=75834&minisite=10251	Leviton	Lumina Home Control System Hub	2016-05-18	700	free	NA	miss	0	1	0	0	0	0	1	0	1	0	0	Hub	Network HUB	Smart Hub	miss	0	0	0	0	0	0	0	0	0	0	0	NA	from outlet	HUB connects to wifi router on one side (ethernet) and to all other products in the platform on the other	0	NA	1	0	0	0	0	0	0	0	0	0	Leviton Lumina RF
http://www.lg.com/us/refrigerators/lg-LFXS30766S-french-3-door-refrigerator	LG	ThinQ Super-Capacity French Door Refrigerator	2015-12-05	3799.99	free	NA	LFXS30766S	0	1	1	0	0	0	0	0	1	0	1	Smart Appliance	Large Appliance	Smart Refrigerator	KEY FEATURES": Smart ThinQ™ TechnologySuper Capacity (31 Cubic Feet)Slim SpacePlus™ Ice SystemSmart Cooling Plus System; Smart Cooling® Plus technology is designed to maintain superior conditions within the refrigerator. The Linear Compressor and Dual Evaporators react quickly to humidity and temperature levels and help keep your food fresher, longer. Meanwhile, strategically-placed vents in ever…	1	0	0	0	0	Temperature and Humidity in the refrigerator	0	0	1	0	1	can set modes	from outlet	appliance connects to router (Wi-Fi)	0	NA	1	0	0	1	0	0	0	0	0	0	0
http://www.lg.com/us/washers/lg-WT6001HV-top-load-washer	LG	Smart ThinQ Washer	2016-06-22	1600	free	NA	WT6001HV	0	1	1	0	0	0	0	0	1	0	1	Smart Appliance	Large Appliance	Smart Washer	miss	1	0	0	0	0	0	0	0	1	0	1	can set modes	from outlet	appliance connects to router (Wi-Fi)	0	NA	1	0	0	1	0	0	0	0	0	0	0
http://www.lg.com/us/dryers/lg-DLEX6001V-electric-dryer	LG	Smart ThinQ Dryer	2016-06-22	1600	free	NA	DLEX6001V	0	1	1	0	0	0	0	0	1	0	1	Smart Appliance	Large Appliance	Smart Dryer	miss	1	0	0	0	0	0	0	0	1	0	1	can set modes	from outlet	appliance connects to router (Wi-Fi)	0	NA	1	0	0	1	0	0	0	0	0	0	0
http://www.lg.com/us/cooking-appliances/lg-LRE3027ST-electric-range	LG	Smart ThinQ Oven	2016-06-22	1259.99	free	NA	LRE3027ST	0	1	1	0	0	0	0	0	1	0	1	Smart Appliance	Large Appliance	Smart Oven	miss	1	0	0	0	0	0	0	0	1	0	1	can set modes	from outlet	appliance connects to router (Wi-Fi)	0	NA	1	0	0	1	0	0	0	0	0	0	0
http://www.lifx.com/products/white-800	LIFX	LIFX White 800	2016-06-06	39.99	free	NA	E26 Fittings : BUL-11-A19E26-W; E27 Fittings : BUL-11-A19E27-W; B22 Fittings : BUL-11-A19B22-W	0	1	0	0	1	0	0	0	1	0	0	Smart Light	Smart Light	Smart Light - Std. Lamp	Color: Warm to cool whites ; Brightness: 890 Lumens/60W equivalent ; Wattage: 11W at full brightness ; Style: A19/A60 - Edison Screw | Bayonet Cap	0	0	0	0	0	0	0	0	1	1	0	NA	from fixture	Will be dependedent on the platform it is connected to	0	NA	1	0	0	1	0	0	0	0	0	0	0
http://www.lifx.com/products/color-1000?variant=8930428227	LIFX	LIFX Color 1000	2016-06-06	59.99	free	NA	E26 Fittings : LBA19E26UC10; E27 Fittings : LBA19E27UC10EU; B22 Fittings : LBA19B22UC10EU	0	1	0	0	1	0	0	0	1	0	0	Smart Light	Smart Light	Smart Light - Std. Lamp	Color: Full color and whites ; Brightness: 1055 Lumens/75W equivalent ; Wattage: 11W at full brightness ; Style: A19/A60 - Edison Screw | Bayonet Cap	0	0	0	0	0	0	0	0	1	1	1	color	from fixture	Will be dependedent on the platform it is connected to	0	NA	1	0	0	1	0	0	0	0	0	0	0
http://www.lifx.com/products/white-900-br30	LIFX	LIFX White 900 BR30	2016-06-06	39.99	free	NA	LBB30E26LW09	0	1	0	0	1	0	0	0	1	0	0	Smart Light	Smart Light	Smart Light - Std. Lamp	Color: Warm to cool whites ; Brightness: 950 Lumens/65W equivalent ; Wattage: 12W at full brightness ; Style: BR30 - E26 Edison Screw	0	0	0	0	0	0	0	0	1	1	0	NA	from fixture	Will be dependedent on the platform it is connected to	0	NA	1	0	0	1	0	0	0	0	0	0	0
http://www.lifx.com/products/color-1000-br30?variant=9324763203	LIFX	LIFX Color 1000 BR30	2016-06-06	59.99	free	NA	LBB30E26UC10	0	1	0	0	1	0	0	0	1	0	0	Smart Light	Smart Light	Smart Light - Std. Lamp	Color: Full color and whites ; Brightness: 970 Lumens/70W equivalent ; Wattage: 11W at full brightness ; Style: BR30 - E26 Edison Screw	0	0	0	0	0	0	0	0	1	1	1	color	from fixture	Will be dependedent on the platform it is connected to	0	NA	1	0	0	1	0	0	0	0	0	0	0
http://remotelock.com/product/lockstate-ls-60i-internet-thermostat/	Lockstate CONNECT	Ls 60i Smart Thermostat	2016-05-29	250.99	free	NA	miss	0	1	0	1	0	0	0	0	1	0	1	Smart Thermostat	Smart Thermostat	Smart Thermostat	miss	0	1	0	0	0	HVAC status	0	0	1	0	1	set FAN, mode and temperature	HVAC and battery	thermostat connects directly to Wi-Fi router	0	NA	1	0	0	1	0	0	0	0	0	0	0
http://remotelock.com/product/lockstate-ls-90i-internet-thermostat/	Lockstate CONNECT	Ls 90i Smart Thermostat	2016-05-29	299.95	free	NA	miss	0	1	0	1	0	0	0	0	1	0	1	Smart Thermostat	Smart Thermostat	Smart Thermostat	miss	0	1	1	0	0	HVAC status	0	0	1	0	1	set FAN, mode and temperature	HVAC and battery	thermostat connects directly to Wi-Fi router	0	NA	1	0	0	1	0	0	0	0	0	0	0
http://www.logitech.com/en-us/product/harmony-hub	Logitech	Harmony Home Hub	2016-05-18	99	free	NA	miss	0	1	0	0	0	0	1	0	1	0	0	Hub	Network HUB	Energy Hub	miss	0	0	0	0	0	0	0	0	0	0	0	NA	from outlet	HUB connects to wifi router on one side (ethernet) and to all other products in the platform on the other	0	NA	1	1	1	1	0	0	0	1	0	1	IR (remote TV controls)
http://www.lowes.com/pd_388565-69305-CT-101-L___?productId=3735317&pl=1&Ntt=iris	Lowes	Iris Smart Thermostat	2016-04-30	100	free	premium functions: custom "scenes" (rule-based automation), multiple users, 2wks log, record videos based on triggers, notification from sensors	miss	0	1	0	1	0	0	0	0	1	0	1	Smart Thermostat	Smart Thermostat	Smart Thermostat	miss	0	1	0	0	0	HVAC status	0	0	1	0	1	set FAN, mode and temperature	HVAC and battery	device connects to Iris HUB (Zigbee)	1	Lowes Hub	1	0	0	0	0	1	0	0	0	0	0
http://www.lowes.com/pd_690404-41277-9402-L___?	Lowes	Iris Smart Hub	2015-12-04	49.99	$9.99/mo	premium functions: custom "scenes" (rule-based automation), multiple users, 2wks log, record videos based on triggers, notification from sensors	9402-L (2nd gen)	0	1	0	0	0	0	1	0	1	0	0	Hub	Network HUB	Smart HUB	miss	0	0	0	0	0	0	0	0	0	0	0	NA	from outlet	HUB connects to wifi router on one side (ethernet) and to all other products in the platform on the other	0	NA	1	0	0	1	1	1	0	0	0	1	0
http://www.lowes.com/pd_690407-41277-3210-L___?	Lowes	Iris Smart Plug	2015-12-04	34.99	$9.99/mo	premium functions: custom "scenes" (rule-based automation), multiple users, 2wks log, record videos based on triggers, notification from sensors	3210-L	0	1	0	0	0	1	0	0	1	0	0	Smart Plug	Plug In OnOff	Smart Plug	miss	1	0	0	0	0	0	0	0	1	0	0	NA	from outlet	device connects to Iris HUB (Zigbee)	1	Lowes Hub	1	0	0	0	1	0	0	0	0	0	0
http://www.lutron.com/TechnicalDocumentLibrary/369816a_Smart_Bridge_Pro_Spec.pdf	Lutron	Lutron smart Bridge	2016-05-30	120	free	NA	miss	0	1	0	0	0	0	1	0	0	0	0	Hub	Network HUB	Smart Hub	miss	0	0	0	0	0	0	0	0	0	0	0	NA	from outlet	HUB connects to wifi router on one side (ethernet) and to all other products in the platform on the other	0	NA	1	0	0	0	0	0	0	0	0	1	Lutron Clear Connect
http://luxproducts.com/WiFi-Connected-Thermostats-168.html	LUX	GEO 7-Day Wi-Fi Programmable Thermostat in White	2016-05-29	179.99	free	NA	miss	0	1	0	1	0	0	0	0	1	0	1	Smart Thermostat	Smart Thermostat	Smart Thermostat	miss	0	1	0	0	0	HVAC status	0	0	1	0	1	set FAN, mode and temperature	HVAC and battery	thermostat connects directly to Wi-Fi router	0	NA	1	0	0	1	0	0	0	0	0	0	0
https://store.nest.com/product/thermostat/	Nest	Nest Learning Thermostat	2015-12-05	249	free	NA	3rd gen	1	1	0	1	0	0	1	0	1	0	1	Smart Thermostat	Smart Thermostat, Intelligent HUB	Smart Thermostat	Additional "smarts" include AirWave, Soundblock, Cool to Dry, Early On, True Radiant, Heat Pump. Most of these are tradional features renamed	0	1	1	1	1	HVAC status	1	1	1	0	1	set FAN, mode and temperature	HVAC and battery	thermostat connects Wi-Fi to router. Thermostat also is a "Thread" HUB/node.	0	NA	1	1	1	1	0	0	1	0	0	0	0
http://neur.io/products/	Neurio	Neurio Home Energy Monitor	2016-05-25	179.99	free	NA	miss	0	1	0	0	0	0	1	0	1	0	0	Hub	Network HUB	Real Time Load monitor CT and App	Allows load monitoring, bill forcasting and comparison	1	0	0	0	0	0	0	0	0	0	0	NA	from wiring	device reads wirelessly from sensor (CTs) on panel then connects wirelessly to router	0	NA	1	0	0	1	0	0	0	0	0	0	0
http://www.osram.com/osram_com/products/led-technology/lightify/lightify-home/lightify-controls/lightify-gateway-home/index.jsp	OSRAM	LIGHTIFY Gateway Home	2016-05-18	30	free	NA	miss	0	1	0	0	0	0	1	0	1	0	0	Hub	Network HUB	Smart Hub	miss	0	0	0	0	0	0	0	0	0	0	0	NA	from outlet	HUB connects to wifi router on one side (ethernet) and to all other products in the platform on the other	0	NA	1	0	0	0	1	0	0	0	0	0	0
http://www.osram.com/osram_com/products/led-technology/lightify/lightify-home/lightify-lamps/index.jsp	OSRAM	LIGHTIFY CLASSIC A TW	2016-06-06	22.79	free	NA	GPS01_1191088	0	1	0	0	1	0	0	0	1	0	0	Smart Light	Smart Light	Smart Light - Std. Lamp	LED Classic A lamp with integrated wireless Smart Light function; Adjustable light color via Tunable White: Warm White to Daylight (2,700 K…6,500 K); Dimmable via LIGHTIFY; Lifetime: up to 20,000 h; Color rendering index Ra : 80…89; Frosted oute;	0	0	0	0	0	0	0	0	1	1	1	color	from fixture	light connects to HUB then to cloud through Wi-Fi router	1	Needs Zigbee enabled hub: Lightify, Wemo, Smart things	1	0	0	0	1	0	0	0	0	0	0
http://www.osram.com/osram_com/products/led-technology/lightify/lightify-home/lightify-lamps/index.jsp	OSRAM	LIGHTIFY CLASSIC A RGBW	2016-06-06	39.99	free	NA	GPS01_1191089	0	1	0	0	1	0	0	0	1	0	0	Smart Light	Smart Light	Smart Light - Std. Lamp	LED Classic A lamp with integrated wireless smart lighting function; RGB color control, approx. 16 million color options adjustable; Adjustable color temperature via Tunable White: 2,000…6,500 K; Dimmable via LIGHTIFY; Lifetime: up to 20,000 h; Color rendering index Ra : 80…89; Frosted outer bulb	0	0	0	0	0	0	0	0	1	1	1	color	from fixture	light connects to HUB then to cloud through Wi-Fi router	1	Needs Zigbee enabled hub: Lightify, Wemo, Smart things	1	0	0	0	1	0	0	0	0	0	0
http://www.osram.com/osram_com/products/led-technology/lightify/lightify-home/lightify-lamps/index.jsp	OSRAM	LIGHTIFY CLASSIC A 60 WHITE	2016-06-06	34.99	free	NA	GPS01_1434374	0	1	0	0	1	0	0	0	1	0	0	Smart Light	Smart Light	Smart Light - Std. Lamp	LED Classic A lamp with integrated wireless smart lighting function; Color temperature: 2,700 K; Dimmable via LIGHTIFY; Lifetime: up to 20,000 h; Color rendering index Ra : 80…89; Clear outer bulb; Base: E27	0	0	0	0	0	0	0	0	1	1	0	NA	from fixture	light connects to HUB then to cloud through Wi-Fi router	1	Needs Zigbee enabled hub: Lightify, Wemo, Smart things	1	0	0	0	1	0	0	0	0	0	0
http://www.osram.com/osram_com/products/led-technology/lightify/lightify-home/lightify-lamps/index.jsp	OSRAM	LIGHTIFY CLASSIC B 40 TW FR	2016-06-06	miss	free	NA	ZMP_1365650	0	1	0	0	1	0	0	0	1	0	0	Smart Light	Smart Light	Smart Light - Std. Lamp	LED Classic B lamp with integrated wireless smart lighting function; Adjustable light color via Tunable White: Warm White to Daylight (2,700 K…6,500 K); Dimmable via LIGHTIFY; Lifetime: up to 20,000 h; Color rendering index Ra : 80…89; Frosted outer bulb; Base: E14	0	0	0	0	0	0	0	0	1	1	1	color	from fixture	light connects to HUB then to cloud through Wi-Fi router	1	Needs Zigbee enabled hub: Lightify, Wemo, Smart things	1	0	0	0	1	0	0	0	0	0	0
http://www.osram.com/osram_com/products/led-technology/lightify/lightify-home/lightify-lamps/index.jsp	OSRAM	LIGHTIFY PAR16 50 RGBW	2016-06-06	miss	free	NA	ZMP_1365654	0	1	0	0	1	0	0	0	1	0	0	Smart Light	Smart Light	Smart Light - Std. Lamp	LED PAR 16 lamp with integrated wireless smart lighting function; Adjustable color temperature via Tunable White: 2,000…6,500 K; RGB color control, approx. 16 million color options adjustable; Dimmable via LIGHTIFY; Lifetime: up to 20,000 h; Color rendering index Ra : 80…89;	0	0		0	0	0	0	0	1	1	1	color	from fixture	light connects to HUB then to cloud through Wi-Fi router	1	Needs Zigbee enabled hub: Lightify, Wemo, Smart things	1	0	0	0	1	0	0	0	0	0	0
http://www.osram.com/osram_com/products/led-technology/lightify/lightify-home/lightify-lamps/index.jsp	OSRAM	LIGHTIFY PAR16 TW	2016-06-06	80	free	NA	GPS01_1191094	0	1	0	0	1	0	0	0	1	0	0	Smart Light	Smart Light	Smart Light - Std. Lamp	miss	0	0	0	0	0	0	0	0	1	1	1	color	from fixture	light connects to HUB then to cloud through Wi-Fi router	1	Needs Zigbee enabled hub: Lightify, Wemo, Smart things	1	0	0	0	1	0	0	0	0	0	0
http://www.osram.com/osram_com/products/led-technology/lightify/lightify-home/lightify-outdoor-luminaires/lightify-gardenspot-mini-rgb/index.jsp	OSRAM	LIGHTIFY Gardenspot Mini RGB	2016-06-06	79.99	free	NA	ZMP_1157489	0	1	0	0	1	0	0	0	1	0	0	Smart Light	Smart Light	Smart Light - String	Outdoor luminaire with nine spots; RGB color control; Dimmable via LIGHTIFY; Type of protection: IP66 (luminaire), IP44 (power supply)	0	0	0	0	0	0	0	0	1	1	1	color	from fixture	light connects to HUB then to cloud through Wi-Fi router	1	Needs Zigbee enabled hub: Lightify, Wemo, Smart things	1	0	0	0	1	0	0	0	0	0	0
http://www.osram.com/osram_com/products/led-technology/lightify/lightify-home/lightify-indoor-luminaires/lightify-flex-rgbw/index.jsp	OSRAM	LIGHTIFY LED Flexible Strip RGBW	2016-06-06	64.99	free	NA	miss	0	1	0	0	1	0	0	0	1	0	0	Smart Light	Smart Light	Smart Light - Strip	LED smart strip compatible with free WeMo Products App / Smart Lighting App controlled by smartphone or tablet / Requires ZigBee certified gateway (sold separately); Lightify flex RGBW strip lights with power supply / Tunable between soft white and daylight white (2700-6500 Kelvin) - fully dimmable / Smart LED Light easy to install and use; Three 2 feet flexible RGBW strips expandable up to 20 fe…	0	0	0	0	0	0	0	0	1	1	1	color	from fixture	Light strip has the ability to be controlled via WeMo Link. WeMo Link communicates with the bulb using ZigBee running HA 1.2 supporting “Dimmable Light” clusters. Tested to 50 devices, capable of potentially 500 devices. WeMo link communicates with the cloud using local existing home Wi-Fi network and mobile Internet (3G / 4G)	1	Needs Zigbee enabled hub: Lightify, Wemo, Smart things	1	0	0	0	1	0	0	0	0	0	0
http://www.p3international.com/products/p4400.html	P3 International	Kill A Watt	2016-05-25	22.99	free	NA	miss	0	1	0	0	0	0	0	0	0	1	1	Load Monitor	Load Monitor	Non-communicating Load Monitoring device	Allows load monitoring and power tracking	1	0	0	0	0	0	0	0	0	0	0	NA	from outlet	Direct intermediate	0	NA	0	0	0	0	0	0	0	0	0	0	None
http://www.p3international.com/products/p4250.html	P3 International	Kill A Watt CO2 Wireless	2016-05-25	79.95	free	NA	miss	0	1	0	0	0	0	0	1	0	0	1	In Home Display	Load Monitor, In Home Display	Wireless Load Monitoring + InHome Display	Allows load monitoring and carbon footprint	1	0	0	0	0	0	0	0	0	0	0	NA	from outlet	device reads form the connected load monitor	0	NA	Meter HAN	0	0	0	0	0	0	0	0	0	propietary protocol
http://www.p3international.com/products/p4330.html	P3 International	Kill A Watt PS-10 (P4330)	2016-05-26	$59.20 - $88.19	free	NA	miss	0	1	0	0	0	0	0	0	0	1	1	Load Monitor	Load Monitor	Non-communicating Load Monitoring device	Allows load monitoring and power tracking	1	0	0	0	0	0	0	0	0	0	0	NA	from outlet	Direct intermediate	0	NA	0	0	0	0	0	0	0	0	0	0	None
http://www.p3international.com/products/p4190.html	P3 International	Save A Watt Phantom Power Indicator	2016-05-26	12.95	free	NA	miss	0	1	0	0	0	0	0	0	0	1	0	Load Monitor	Load Monitor	Non-communicating Load Monitoring device	Allows monitoring of standby power	1	0	0	0	0	0	0	0	0	0	0	NA	from outlet	Direct intermediate	0	NA	0	0	0	0	0	0	0	0	0	0	None
http://www2.meethue.com/en-us/	Philips	Philips Hue Starter Kit	2015-12-22	199.95	free	NA	miss	0	1	0	0	1	0	1	0	1	0	0	Smart Light	Smart Light, Network HUB	Smart LED light kit w/ hub	NA	0	0	0	0	0	0	0	0	1	1	1	changes colors and dims, can program sequences, can sync with music, TV, games	both from outlet, fixture	bulbs connect to hub (propietary protocol). Hub connects to router (Wi-Fi)	0	Philips Hue Bridge included	1	0	0	1	1	0	0	0	0	0	Zigbee LL 1.0
http://www2.meethue.com/en-us/	Philips	Philips Hue White E26 Starter Kit	2016-06-06	79.95	free	NA	miss	0	1	0	0	1	0	1	0	1	0	0	Smart Light	Smart Light, Network HUB	Smart Light - Smart LED light kit w/ hub	Plug in wall outlet	0	0	0	0	0	0	0	0	1	1	0	NA	from outlet	Bulbs controlled via Zigbee link , max 50 bulbs per bridge, max 250 mA, 3.5in*3.5in*1in, iOS compatible, Android on test; Max 50 bulbs per bridge; Power consumption: 250mA max; Zigbee Light link protocol 1.0 certified; Frequency band 2400–2483.5 MHz; 3.5inch*3.5inch*1inch; Desktop or wall mounted; Software upgradable	1	Needs Philips Hue Bridge	1	0	0	1	1	0	0	0	0	0	Zigbee LL 1.0
http://www2.meethue.com/en-us/productdetail/philips-hue-bloom	Philips	Philips Hue White and Color GU10 spot	2016-06-06	59.95	free	NA	miss	0	1	0	0	1	0	0	0	1	0	0	Smart Light	Smart Light	Smart Light - Smart LED Light	Various	0	0	0	0	0	0	0	0	1	1	1	color	various	Controlled via Zigbee link	1	Needs Philips Hue Bridge	1	0	0	0	1	0	0	0	0	0	Zigbee LL 1.0
http://www2.meethue.com/en-us/productdetail/philips-hue-bloom	Philips	Philips Hue White and Color PAR16 spot	2016-06-06	59.95	free	NA	miss	0	1	0	0	1	0	0	0	1	0	0	Smart Light	Smart Light	Smart Light - Smart LED Light	miss	0	0	0	0	0	0	0	0	1	1	1	color	miss	miss	1	Needs Philips Hue Bridge	1	0	0	0	1	0	0	0	0	0	Zigbee LL 1.0
http://www2.meethue.com/en-us/productdetail/philips-hue-bloom	Philips	Philips Hue A19 bulb	2016-06-06	59.95	free	NA	miss	0	1	0	0	1	0	0	0	1	0	0	Smart Light	Smart Light	Smart Light - Smart LED Light	E27 base fitting	0	0	0	0	0	0	0	0	1	1	0	NA	from fixture	Controlled via Zigbee link	1	Needs Philips Hue Bridge	1	0	0	0	1	0	0	0	0	0	Zigbee LL 1.0
http://www2.meethue.com/en-us/productdetail/philips-hue-bloom	Philips	Philips Hue White and Color BR30 bulb	2016-06-06	59.95	free	NA	miss	0	1	0	0	1	0	0	0	1	0	0	Smart Light	Smart Light	Smart Light - Smart LED Light	miss	0	0	0	0	0	0	0	0	1	1	1	color	miss	miss	1	Needs Philips Hue Bridge	1	0	0	0	1	0	0	0	0	0	Zigbee LL 1.0
http://www2.meethue.com/en-us/productdetail/philips-hue-white-and-color-ambiance---extension-bulbs	Philips	Hue White E26 Light Bulb	2016-06-06	14.95	free	NA	miss	0	1	0	0	1	0	0	0	1	0	0	Smart Light	Smart Light	Smart Light - Smart LED Light	E27 base fitting	0	0	0	0	0	0	0	0	1	1	0	NA	from fixture	Controlled via Zigbee link	1	Needs Philips Hue Bridge	1	0	0	0	1	0	0	0	0	0	Zigbee LL 1.0
http://www2.meethue.com/en-us/productdetail/philips-hue-go	Philips	Hue Bloom	2016-06-06	59.95	free	NA	miss	0	1	0	0	1	0	0	0	1	0	0	Smart Light	Smart Light	Smart Light - Smart LED Light	Plug and play	0	0	0	0	0	0	0	0	1	1	0	NA	from outlet	Controlled via Zigbee link	1	Needs Philips Hue Bridge	1	0	0	0	1	0	0	0	0	0	Zigbee LL 1.0
http://www2.meethue.com/en-us/productdetail/philips-hue-white-and-color-ambiance---extension-bulbs	Philips	Hue Go	2016-06-06	99.95	free	NA	miss	0	1	0	0	1	0	0	0	1	0	0	Smart Light	Smart Light	Smart Light - Smart LED Light	Rechargable Li-ion battery	0	0	0	0	0	0	0	0	1	1	0	NA	Rechargable Li-ion battery	Controlled via Zigbee link	1	Needs Philips Hue Bridge	1	0	0	0	1	0	0	0	0	0	Zigbee LL 1.0
http://www2.meethue.com/en-us/productdetail/philips-hue-lightstrip	Philips	Hue LightStrip	2016-06-06	89.95	free	NA	miss	0	1	0	0	1	0	0	0	1	0	0	Smart Light	Smart Light	Smart Light - Smart LED Strip	Plug in??	0	0	0	0	0	0	0	0	1	1	0	NA	from outlet	Controlled via Zigbee link	1	Needs Philips Hue Bridge	1	0	0	0	1	0	0	0	0	0	Zigbee LL 1.0
https://plumlife.com/products/	Plum	Lightpad Dimmer	2016-07-01	99	free	NA	miss	0	1	0	0	0	1	0	0	1	0	0	Smart Switch	In Wall Dimmer	Smart Dimmer	Powered by home wifi, the smart switches can be used to control lights. They can also be used in on/off setting for other appliances such as fans	1	0	0	0	0	0	0	0	1	0	0	NA	from wiring	Uses home wi-fi network. Does not require hub	0	NA	1	0	0	1	0	0	0	0	0	0	0
https://powerhousedynamics.com/industries/sitesage-for-homes/	Powehouse Dynamics / SiteSage	SiteSage for homes	2016-05-26	$499.00 - $899.00	173	miss	miss	0	1	0	0	0	0	1	0	1	0	0	Hub	Network Hub	circuit-level sensors + Gateway + Optimization App	Allows load monitoring	1	0	0	0	0	0	0	0	0	0	0	NA	from wiring	device reads wirelessly from sensor (CTs) on panel then connects wirelessly to router	0	NA	1	0	0	0	0	0	0	0	0	0	miss, propietary protocol?
http://www.radiothermostat.com/docs/CT50_SpecSheet_12sep14.pdf	Radio Thermostat of America	Thermostat CT 50 + Wi-Fi Module	2016-03-26	$99-125	free	NA	miss	1	1	0	1	0	0	0	0	1	0	1	Smart Thermostat	Smart Thermostat	Wi-Fi Smart thermostat	7 day programmable with touchscreen; 2H/2C and Heat Pump; Wi-Fi with free app	0	1	0	0	0	HVAC status	0	0	1	0	1	set FAN, mode and temperature	HVAC and battery	thermostat connects directly to Wi-Fi router	0	NA	1	0	0	1	0	0	0	0	0	0	0
http://www.radiothermostat.com/docs/CT32_SpecSheet_12sep14.pdf	Radio Thermostat of America	Thermostat CT 32 + ZigBee module	2016-03-26	139.95	free	NA	miss	1	1	0	1	0	0	0	0	0	0	1	Smart Thermostat	Smart Thermostat Hardware	Z-Wave, ZigBee Smart thermostat	7 day programmable with touchscreen; 2H/2C and Heat Pump; ZigBee	0	1	0	0	0	HVAC status	0	0	1	0	1	set FAN, mode and temperature	HVAC and battery	thermostat connects to Z-Wave or ZigBee HUB (depending on the thermostat wireless module)	1	ZigBee Hub	1	0	0	0	1	0	0	0	0	0	ZigBee HA, SEP
http://www.radiothermostat.com/docs/CT32_SpecSheet_12sep14.pdf	Radio Thermostat of America	Thermostat CT 32 + Z-Wave module	2016-03-26	139.95	free	NA	miss	1	1	0	1	0	0	0	0	0	0	1	Smart Thermostat	Smart Thermostat Hardware	Z-Wave, ZigBee Smart thermostat	7 day programmable with touchscreen; 2H/2C and Heat Pump; Z-Wave (battery-operated)	0	1	0	0	0	HVAC status	0	0	1	0	1	set FAN, mode and temperature	HVAC and battery	thermostat connects to Z-Wave or ZigBee HUB (depending on the thermostat wireless module)	1	Z-Wave Hub	1	0	0	0	0	1	0	0	0	0	0
http://www.radiothermostat.com/docs/CT80_SpecSheet_12sep14.pdf	Radio Thermostat of America	Thermostat CT 80 + WiFi module	2016-03-26	199.99	free	NA	miss	1	1	0	1	0	0	0	0	1	0	1	Smart Thermostat	Smart Thermostat	Z-Wave , ZigBee, Wi-Fi Smart thermostat	7 day programmable with touchscreen; 3H/2C and Heat Pump, External Dehumidifier and Humidifier; Wi-Fi with free app, Z-Wave, or ZigBee	0	1	1	0	0	HVAC status	0	0	1	0	1	set FAN, mode and temperature	HVAC and battery	thermostat connects directly to Wi-Fi router	0	NA	1	0	0	1	0	0	0	0	0	0	0
http://www.radiothermostat.com/docs/CT80_SpecSheet_12sep14.pdf	Radio Thermostat of America	Thermostat CT 80 + ZigBee module	2016-03-26	199.99	free	NA	miss	1	1	0	1	0	0	0	0	0	0	1	Smart Thermostat	Smart Thermostat	Z-Wave , ZigBee, Wi-Fi Smart thermostat	7 day programmable with touchscreen; 3H/2C and Heat Pump, External Dehumidifier and Humidifier; Wi-Fi with free app, Z-Wave, or ZigBee	0	1	1	0	0	HVAC status	0	0	1	0	1	set FAN, mode and temperature	HVAC and battery	thermostat connects directly to Wi-Fi router	1	ZigBee Hub	1	0	0	0	1	0	0	0	0	0	ZigBee HA, SEP
http://www.radiothermostat.com/docs/CT80_SpecSheet_12sep14.pdf	Radio Thermostat of America	Thermostat CT 80 + Z-Wave module	2016-03-26	199.99	free	NA	miss	1	1	0	1	0	0	0	0	0	0	1	Smart Thermostat	Smart Thermostat	Z-Wave , ZigBee, Wi-Fi Smart thermostat	7 day programmable with touchscreen; 3H/2C and Heat Pump, External Dehumidifier and Humidifier; Wi-Fi with free app, Z-Wave, or ZigBee	0	1	1	0	0	HVAC status	0	0	1	0	1	set FAN, mode and temperature	HVAC and battery	thermostat connects directly to Wi-Fi router	1	Z-Wave Hub	1	0	0	0	0	1	0	0	0	0	0
http://www.radiothermostat.com/docs/CT100_SpecSheet_12sep14.pdf	Radio Thermostat of America	Thermostat CT 100	2016-03-26	129.99	free	NA	miss	1	1	0	1	0	0	0	0	0	0	1	Smart Thermostat	Smart Thermostat Hardware	Z-Wave Smart thermostat	Ultra-slim form factor with touchscreen; 2H/2C with Heat Pump; Z-Wave (battery-operated)	0	1	0	0	0	HVAC status	0	0	1	0	1	set FAN, mode and temperature	HVAC and battery	thermostat connects to Z-Wave HUB	1	Z-Wave Hub	1	0	0	0	0	1	0	0	0	0	0
http://www.radiothermostat.com/docs/CT101_specsheet_2feb15.pdf	Radio Thermostat of America	Thermostat CT 101	2016-03-26	99.99	free	NA	miss	1	1	0	1	0	0	0	0	0	0	1	Smart Thermostat	Smart Thermostat Hardware	Z-Wave Smart thermostat	Ultra-slim form factor with touch screen; 2H/2C with Heat Pump and PTAC support; Z-Wave (battery-operated)	0	1	0	0	0	HVAC status	0	0	1	0	1	set FAN, mode and temperature	HVAC and battery	thermostat connects to Z-Wave HUB	1	Z-Wave Hub	1	0	0	0	0	1	0	0	0	0	0
http://www.radiothermostat.com/docs/CT110_SpecSheet_12sep14.pdf	Radio Thermostat of America	Thermostat CT 110	2016-03-26	129	free	NA	miss	1	1	0	1	0	0	0	0	0	0	1	Smart Thermostat	Smart Thermostat Hardware	Z-Wave Smart thermostat	Designed specifically for home automation hubs;2H/2C with Heat Pump; Z-Wave (battery-operated)	0	1	0	0	0	HVAC status	0	0	1	0	1	set FAN, mode and temperature	HVAC and battery	thermostat connects to Z-Wave HUB	1	Z-Wave Hub	1	0	0	0	0	1	0	0	0	0	0
http://rainforestautomation.com/rfa-z109-eagle/	Rainforest Automation	EAGLE Home Energy Gateway	2016-05-26	100	free	NA	miss	1	1	0	0	0	0	1	0	1	0	0	Hub	Network HUB	Software App + Wireless Whole House Meter Reader	Allows displaying of smart meter data	0	0	0	0	0	0	0	0	0	0	0	NA	from outlet	HUB connects to wifi router on one side (ethernet) and to all other products in the platform on the other	0	NA	1	0	0	1	1	0	0	0	0	1	ZigBee SEP 1.1
http://rainforestautomation.com/rfa-z106-raven/	Rainforest Automation	RAVEn / Personal Meter Reader	2016-05-26	miss	miss	miss	miss	0	1	0	0	0	0	1	0	1	0	0	Hub	Network HUB	USB Key Adapter From Meter to Computer	Allows displaying of smart meter data (get data in xml)	0	0	0	0	0	0	0	0	0	0	0	NA	from outlet	Connects with the smart meter	0	NA	1	0	0	0	1	0	0	0	0	0	ZigBee SEP 1.1
http://rainforestautomation.com/rfa-z105-2-emu-2/	Rainforest Automation	EMU2	2016-07-03	70	free	NA	miss	1	1	0	0	0	0	0	1	0	0	1	In Home Display	In Home Display	In Home Display	miss	0	0	0	0	0	0	0	0	0	0	0	NA	battery	device reads data from smart meter, no other connection	0	NA	Meter HAN	0	0	0	1	0	0	0	0	0	0
http://www.rcstechnology.com/pages/products/thermo-z-wave.html	RCS Technology	TZ 45 Thermostat	2016-04-05	$166-399.00	free	NA	miss	1	1	0	1	0	0	0	0	0	0	1	Smart Thermostat	Smart Thermostat Hardware	Z-Wave thermostat	All in One Design; Z-Wave Compatible;Standard or Heat Pump HVAC Systems; Programmable, 4 x 7 day schedule;128x64 Backlit Graphical Display; 6 Buttons with On Screen Labels;Remote Control of All Thermostat Functions; Optional Remote Sensors; Wall mount or mounts on single-gang junction box	0	1	0	0	0	HVAC status, additional remote temperature sensors	0	0	1	0	1	set FAN, mode and temperature	HVAC and battery	thermostat connects to Z-Wave HUB	1	Z-Wave Hub	1	0	0	0	0	1	0	0	0	0	0
http://www.rcstechnology.com/pages/products/thermo-zigbee.html	RCS Technology	TZB 45 Thermostat	2016-04-05	$166-399.00	free	NA	miss	1	1	0	1	0	0	0	0	0	0	1	Smart Thermostat	Smart Thermostat Hardware	ZigBee thermostat	New All in One Design; ZigBee Compatible; Standard or Heat; Pump HVAC Systems; 128x64 Backlit; Graphical Display; 6 Buttons with On; Screen Labels; Remote Control of All; Thermostat Functions; Optional Remote; Sensors; Wall mount or mounts on single-gang junction box	0	1	0	0	0	HVAC status, additional remote temperature sensors	0	0	1	0	1	set FAN, mode and temperature	HVAC and battery	thermostat connects to ZigBee HUB	1	Z-Wave Hub	1	0	0	0	1	0	0	0	0	0	Zigbee SEP 1.0
http://www.rcstechnology.com/pages/products/thermo-rds.html	RCS Technology	TE45 RDS Thermostat	2016-04-05	$166-399.00	free	NA	miss	1	1	0	1	0	0	0	0	0	0	1	Smart Thermostat	Smart Thermostat Hardware	RDS Thermostat	New All in One Design; RDS – Radio Data System Compatible Standard or Heat Pump HVAC Systems; 128x64 Backlit Graphical Display; 6 Buttons with On Screen Labels; Remote Setback & Control via RDS Network; Optional Remote Sensors; Wallmount or mounts on single gang junction box;Displays Network;Messages via RDS	0	1	0	0	0	HVAC status	0	0	1	0	1	set FAN, mode and temperature	HVAC and battery	thermostat connect through RDS network (1 way communication)	0	NA	1	0	0	0	0	0	0	0	0	0	RDS radio protocol
http://www.rcstechnology.com/pages/products/thermo-wi-fi.html	RCS Technology	TW 45 Thermostat	2016-04-05	150	free	NA	001-01727	1	1	0	1	0	0	0	0	0	0	1	Smart Thermostat	Smart Thermostat Hardware	Wi-Fi thermostat	New All-in-One Design; Wi-Fi Enabled Thermostat – iPhone / iPad Compatible; Compatible with Wi-Fi Networks – Easy Set Up; Thermostat Control Program Software Included; Standard or Heat Pump HVAC Systems; 128x64 Backlit Graphical Display; 6 Buttons with On Screen Labels; Remote Control of Thermostat Functions; Optional Remote Sensors; Wall mount or mounts on single-gang junction box	0	1	0	0	0	HVAC status, additional 2 remote sensors: 1 - Indoor and 1 - Outdoor	0	0	1	0	1	set FAN, mode and temperature	HVAC and battery	thermostat connects directly to Wi-Fi router	0	NA	1	0	0	1	0	0	0	0	0	0	0
http://www.rcstechnology.com/pages/products/tt-in-home-display.html	RCS Technology	In-Home display	2016-07-03	miss	free	NA	miss	1	1	0	0	0	0	0	1	0	0	1	In Home Display	In Home Display	In Home Display	Can also function as a remote thermostat when used with RCS thermostats.	0	0	0	0	0	0	0	0	0	0	0	NA	battery	device reads data from smart meter, can be connected with a thermostat from same company	0	NA	Meter HAN	0	0	0	1	0	0	0	0	0	0
http://www.amazon.com/Reliance-Controls-THP103-Generator-Appliance/dp/B000G7TKCG	Reliance Controls	AmWatt Appliance Load Tester	2016-05-26	24.97	free	NA	THP103	0	1	0	0	0	0	0	0	0	1	1	Load Monitor	Load Monitor	Load Monitor	Allows load monitoring	1	0	0	0	0	0	0	0	0	0	0	NA	from outlet	Direct intermediate	0	NA	0	0	0	0	0	0	0	0	0	0	None
http://www.remotec.us/power-products-solutions/#1446603409062-2dac5ae2-3af4	Remotec	Dual mode Dimmer/Switch (ZDS-110)	2016-07-01	miss	free	NA	miss	1	0	0	0	0	1	0	0	0	0	0	Smart Plug	Plug In Dimmer	Dimmer/Switch	miss	0	0	0	0	0	0	0	0	1	1	0	NA	from outlet	plugs connects to Z-wave hub	1	Z-Wave Hub	1	0	0	0	0	1	0	0	0	0	0
http://www.remotec.us/power-products-solutions/#1446603413809-9e2d9628-9bbf	Remotec	Configurable Dimmer and Switch Module (ZDS-200)	2016-07-01	miss	free	NA	miss	1	0	0	0	0	1	0	0	0	0	0	Smart Plug	Plug In Dimmer	Dimmer/Switch	miss	0	0	0	0	0	0	0	0	1	1	0	NA	from outlet	plugs connects to Z-wave hub	1	Z-Wave Hub	1	0	0	0	0	1	0	0	0	0	0
http://www.remotec.us/power-products-solutions/#1446688457707-d11b8724-5a2e	Remotec	Z-Wave Fixture Switch Module (ZFM-80)	2016-07-01	miss	free	NA	miss	1	0	0	0	0	1	0	0	0	0	0	Smart Switch	On Wire OnOff	Dimmer/Switch	miss	0	0	0	0	0	0	0	0	1	0	0	NA	from outlet	plugs connects to Z-wave hub	1	Z-Wave Hub	1	0	0	0	0	1	0	0	0	0	0
http://www.samsung.com/us/explore/family-hub-refrigerator/?cid=ppc-	Samsung	Family Hub Refrigerator	2016-06-25	$5,800-6,000	free	NA	multiple models	0	1	1	0	0	0	0	0	1	0	1	Smart Appliance	Large Appliance	Smart Refrigerator	miss	0	0	0	0	0	Temperature and Humidity inside the refrigerator. Camera inside the fridge	0	0	0	0	1	The appliance has multiple modes that affect operation, including energy saving modes. can be set from remote	from outlet	appliance connects to router (Wi-Fi)	0	NA	1	0	0	1	0	0	0	0	0	0	0
http://www.samsung.com/us/appliances/oven-ranges/NE58K9850WG/AA	Samsung	Wi-Fi Range	2016-06-25	$2,400-3,000	free	NA	multiple models	0	1	1	0	0	0	0	0	1	0	0	Smart Appliance	Large Appliance	Smart Oven-Range	miss	0	0	0	0	0	Temperature inside the oven	0	0	1	0	1	The appliance has multiple modes that affect operation, including energy saving modes. can be set from remote	from outlet	appliance connects to router (Wi-Fi)	0	NA	1	0	0	1	0	0	0	0	0	0	0
http://www.samsung.com/us/appliances/washers-dryers/WF457ARGSWR/A2	Samsung	Smart Washer	2016-06-25	1400	free	NA	multiple models	0	1	1	0	0	0	0	0	1	0	1	Smart Appliance	Large Appliance	Smart Clothes washer	miss	0	0	0	0	0	Temp sensor inside the appliance	0	0	1	0	1	The appliance has multiple modes that affect operation, including energy saving modes. can be set from remote	from outlet	appliance connects to router (Wi-Fi)	0	NA	1	0	0	1	0	0	0	0	0	0	0
http://www.samsung.com/us/appliances/washers-dryers/DV457GVGSWR/AA	Samsung	Smart Dryer	2016-06-25	1500	free	NA	multiple models	0	1	1	0	0	0	0	0	1	0	1	Smart Appliance	Large Appliance	Smart Dryer	miss	0	0	0	0	0	Temperature and Humidity inside the refrigerator	0	0	1	0	1	The appliance has multiple modes that affect operation, including energy saving modes. can be set from remote	from outlet	appliance connects to router (Wi-Fi)	0	NA	1	0	0	1	0	0	0	0	0	0	0
https://samsunghvac.com/products/whisper_wi-fi.html	Samsung	Whisper Wi-Fi	2016-06-25	miss	free	NA	multiple models	0	1	1	0	0	0	0	0	1	0	0	Smart Appliance	HVAC Appliance	Smart Minisplit AC	miss	0	1	1	0	0	0	0	0	1	0	1	can set modes of opetation	from outlet	appliance connects to router (Wi-Fi)	0	NA	1	0	0	1	0	0	0	0	0	0	0
https://www.savant.com/product/lamp	Savant	Savant Lamp Control	2016-07-01	99	free	NA	miss	0	1	0	0	0	1	0	0	1	0	0	Smart Plug	Plug In Dimmer	Lamp Control	POWER: 120 VAC, 60 Hz; Maximum load: 2.1A; Operating Temperature 32-104 F (0-40 C) | WIRELESS CONNECTIVITY: Wi-Fi CERTIFIED™ UL Rated 802.11 b/g/n at 2.4GHz; Bluetooth Low Energy (BLE); Phone or tablet with iOS 9 or later, or Android 4.3 or later | LOAD RATING: Incandescent/halogen: 250W max, 5W min; Dimmable CFL: 100W max, 5W min; Do not use CFL bulbs that say "Not for use with dimmers"; Dimmabl…	0	0	0	0	0	0	0	0	1	1	0	NA	from outlet	Interacts with Savant Host via bluetooth to enable smart functionality	1	Savant Host	1	1	1	0	0	0	0	0	0	0	0
https://www.wiserair.com/	Schneider Electric	Wiser Air Smart Thermostat	2016-04-05	239	free	NA	miss	1	1	0	1	0	0	0	0	1	0	1	Smart Thermostat	Smart Thermostat	Smart Thermostat	miss	0	1	1	0	0	HVAC status	0	0	1	0	1	set FAN, mode and temperature	HVAC and battery	thermostat connects directly to Wi-Fi router	0	NA	1	0	0	1	0	0	0	0	0	0	0
http://www.schneider-electric.us/en/product-range/61408-wiser-in-home-display/?parent-subcategory-id=54610	Schneider Electric	Wiser In-Home Display	2016-07-03	180	free	NA	miss	1	1	0	0	0	0	0	1	0	0	1	In Home Display	In Home Display	In-Home Display	miss	0	0	0	0	0	0	0	0	0	0	0	NA	battery	device reads data from smart meter, can be connected with a thermostat from same company	0	NA	Meter HAN	0	0	0	1	0	0	0	0	0	0
http://www.sengled.com/product/pulse	sengled	Pulse	2016-06-06	149.99	free	NA	miss	0	1	0	0	1	0	0	0	1	0	0	Smart Light	Smart Light	Smart Light - Std. Lamp	Connectivity: No wires, remote controls or power cords required. Stream audio via Bluetooth® from iOS and Android devices. Pulse Master bulb supports up to 7 Pulse devices (Satellites & Amp),.; Audio: 1.75” full range high-fidelity JBL® loudspeaker, 13W speaker, 100Hz–20kHz frequency response; Lighting: Dimmable, energy-efficient LED (rated for 25,000 hours), 600 lumens (55W equivalent); Power: 1…	0	0	0	0	0	0	0	0	1	1	0	NA	from fixture	Controlled via bluetooth using app	0	NA	0	1	1	0	0	0	0	0	0	0	0
https://www.sengled.com/product/pulse-solo	sengled	Pulse-Solo	2016-06-06	59.99	free	NA	miss	0	1	0	0	1	0	0	0	1	0	0	Smart Light	Smart Light	Smart Light - Std. Lamp	Connectivity: No wires, remote controls or power cords required - stream audio via Bluetooth® from iOS and Android devices, *Solo works independently and does not connect to other Sengled products; Audio: Dual 1.07” full range high-fidelity JBL® loudspeakers, 3W speakers, 260Hz–18kHz frequency response; Lighting: Dimmable, energy-efficient LED (rated for 25,000 hours), 550 lumens (50W equivalent)…	0	0	0	0	0	0	0	0	1	1	0	NA	from fixture	Controlled via bluetooth using app	0	NA	0	1	1	0	0	0	0	0	0	0	0
https://www.sengled.com/product/element-touch	sengled	Element Touch	2016-06-06	17.99	free	NA	miss	0	1	0	0	1	0	0	0	1	0	0	Smart Light	Smart Light	Smart Light - Std. Lamp	Connectivity: No wires, remote controls or power cords required, ZigBee™ HA 1.2 & iControl Openhome™ hubs such as: Samsung SmartThings™, Wink™, Iris by Lowes™, Wemo by Belkin™, iControl hubs such as: Comcast™, Cox, Rogers, Bright House, TWC; Lighting: Dimmable, energy-efficient LED (rated for 25,000 hours), 800 lumens (60W equivalent), 2700K–3300K adjustable color temperature; Power: 100-120V AC,…	0	0	0	0	0	0	0	0	1	1	0	NA	from fixture	Will be dependedent on the platform it is connected to	1	Needs Samsung SmartThings™, Wink™, Iris by Lowes™, Wemo by Belkin™ Hubs	1	0	0	0	1	0	0	0	0	0	ZigBee™ HA 1.2 & iControl Openhome
https://www.sengled.com/product/snap	sengled	Snap	2016-06-06	149.99	free	NA	miss	0	1	0	0	1	0	0	0	1	0	0	Smart Light	Smart Light	Smart Light - lamp w/hd cmera	Connectivity: No wires, remotes or power cords needed - simply screw Snap into a location with a Wi-Fi signal; Lighting: Energy-efficient LED (rated for 25,000 hours), 810 lumens, 3000K color temperature; Power: 100V–240V AC, 50/60Hz, 14W power consumption; Sockets: Designed to PAR38 bulb dimensions; Standard E26 base; Operating Temperature: -4°F to +113°F (-20°C to 45°C); Wifi: 2.4GHz/5GHz Compa…	0	0	0	1	0	0	1	0	1	1	0	NA	from fixture	Controlled via wifi using app and connection to cloud	0	NA	0	0	0	1	0	0	0	0	0	0	0
https://www.sengled.com/product/boost	sengled	Boost	2016-06-06	49.99	free	NA	miss	0	1	0	0	1	0	0	0	1	0	0	Smart Light	Smart Light	Smart Light - lamp w/wifi router	Connectivity: No wires, remote controls or power cords required; Boost uses the light socket for power and Wi-Fi 802.11b/g/n (2.4GHz) for connection; Security: 64/128 bit WPA-PSK/WPA2-PSK/WPA/WPA2; Lighting: Dimmable, energy-efficient LED (rated for 25,000 hours), 450 lumens (44W equivalent), 3000K color temp; Power: 100-120V AC, 50/60Hz, 7.5W (light + Wi-Fi), 9W peak consumption; Sockets: Design…	0	0	0	0	0	0	0	0	1	1	0	NA	from fixture	Controlled via wifi using app and connection to cloud; also works as wifi repeter	0	NA	0	0	0	1	0	0	0	0	0	0	0
http://www.smappee.com/us/eshop/plugs.html	Smappee	Smappee Comfort Plug	2016-07-01	39.95	free	NA	miss	0	1	0	0	0	1	0	0	1	0	0	Smart Plug	Plug In OnOff	Smart Plug	Connects to the Smappee energy monitor via home wi-fi and can be used to control the plug via app	1	0	0	0	0	0	0	0	1	0	0	NA	from outlet	Interacts with the Smappee app	1	Smapee energy monitor required	1	0	0	1	0	0	0	0	0	0	0
http://wiki.smartenit.com/index.php?title=Harmony_Gateway	Smartenit	Harmony Gateway	2016-05-18	100	free	NA	miss	0	1	0	0	0	0	1	0	1	0	0	Hub	Network HUB	A Hub to integrate smart energy devices	NA	0	0	0	0	0	0	0	0	0	0	0	NA	from outlet	HUB connects to wifi router on one side (ethernet) and to all other products in the platform on the other	0	NA	1	0	0	1	1	0	0	1	1	1	Zigbee HA and SEP
http://smartenit.com/product/harmony-g1/	Smartenit	Harmony Gateway G1 – Model # 6007D	2016-05-18	$99.99–$149.99	free	NA	miss	0	1	0	0	0	0	1	0	1	0	0	Hub	Intelligent HUB	A Hub to integrate smart energy devices (Android machine)	NA	0	0	0	0	0	0	0	0	0	0	0	NA	from outlet	HUB connects to wifi router on one side (ethernet) and to all other products in the platform on the other	0	NA	1	0	0	1	1	0	0	1	1	1	Zigbee HA and SEP
http://smartenit.com/product/zblc15/	Smartenit	HA Dual-Relay Controller ZBLC15 (4033A)	2016-07-01	89.99	free	NA	ZBLC15 – Model # 4033A	0	1	0	0	0	1	0	0	1	0	0	Smart Switch	In Wall OnOff	Smart Plug	ZigBee Home Automation (HA) compliant; Independently controls two 15A devices; Fits into standard single gang outlet boxes; Acts as ZigBee router/ range extender to strengthen and extend your network; iSmartenit accessible	1	0	0	0	0	0	0	0	1	0	0	NA	from outlet	Interacts with the iSmartenit app	1	Smartenit gateway is required for the smart functionality and energy metering	1	0	0	0	1	0	0	0	0	0	0
http://smartenit.com/product/zbmlc30/	Smartenit	HA Metering Dual-Load 30A Controller ZBMLC30 (4040B)	2016-07-01	179.99	free	NA	ZBMLC30 – Model # 4040B	0	1	0	0	0	1	0	0	1	0	0	Smart Switch	On Wire OnOff	Smart Plug	ZigBee Home Automation (HA) certified; Independently manages two 120/240VAC at 30 A (combined) loads or controls 2-speed appliances directly; Approved for indoor or outdoor installations (NEMA 4X enclosure); Energy metering measures instantaneous (kW) and lifetime (kWh) energy consumption of loads; Also acts as ZigBee router/ range extender providing increased stability and coverage for your netw…	1	0	0	0	0	0	0	0	1	0	0	NA	from outlet	Interacts with the iSmartenit app	1	Smartenit gateway is required for the smart functionality and energy metering	1	0	0	0	1	0	0	0	0	0	0
http://smartenit.com/product/zbmlc15/	Smartenit	HA Metering Single Load Controller ZBMLC15 (4034A)	2016-07-01	89.99	free	NA	ZBMLC15 – Model # 4034A	0	1	0	0	0	1	0	0	1	0	0	Smart Switch	On Wire OnOff	Smart Plug	ZigBee Home Automation (HA) compliant; Controls one 120/240 VAC/ 15/10A device; Fits into standard single gang outlet boxes; Measures instantaneous (KW) and accumulated (KW-Hr) energy consumption of connected devices; Acts as ZigBee router/ range extender to strengthen and extend your network iSmartenit accessible;	1	0	0	0	0	0	0	0	1	0	0	NA	from outlet	Interacts with the iSmartenit app	1	Smartenit gateway is required for the smart functionality and energy metering	1	0	0	0	1	0	0	0	0	0	0
http://smartenit.com/product/zbmplug15/	Smartenit	HA Metering Smart Plug ZBMPlug15 (5010Q)	2016-07-01	59.99	free	NA	ZBMPlug15 – Model # 5010Q	0	1	0	0	0	1	0	0	1	0	0	Smart Plug	Plug In OnOff	Smart Plug	ZigBee Home Automation (HA) certified; Controls one 120/240V AC load up to 15A; Tracks appliances’ instantaneous (kW) and lifetime (kWh) power consumption; Acts as ZigBee router/ range extender, increasing network stability and coverage; Easy installation and network joining; Available with Control4 driver so you can add energy management to your Control4 system!; iSmartenit accessible	1	0	0	0	0	0	0	0	1	0	0	NA	from outlet	Interacts with the iSmartenit app	1	Smartenit gateway is required for the smart functionality and energy metering	1	0	0	0	1	0	0	0	0	0	0
https://shop.smartthings.com/#!/products/samsung-smartthings-hub	SmartThings	SmartThings Hub	2016-05-18	99	free	NA	Hub v2	0	1	0	0	0	0	1	0	1	0	0	Hub	Intelligent HUB	Smart HUB	miss	0	0	0	0	0	0	0	0	0	0	0	NA	from outlet	HUB connects to router on one side (ethernet) and to all other products (Zigbee, Z-Wave) in the platform on the other side. Wi-fi products connect to the router directly. Bluetooth radio is there but not active at the moment	0	NA	1	0	0	0	1	1	0	0	0	1	0
https://shop.smartthings.com/#!/products/samsung-smartthings-outlet	SmartThings	SmartPower Outlet	2016-07-01	54.99	free	NA	F-CEN-APP-1	0	1	0	0	0	1	0	0	1	0	0	Smart Switch	In Wall OnOff	Smart Outlet	Power: US wall outlet (120V AC, 60Hz); Maximum Load: 12A 120V AC; Communication Protocol: ZigBee; Range: 50-130 feet (depending on your home’s construction); Operating Temperature: 32 to 104°F; Dimensions: 2.4 x 2.6 x 2.4 inches; Weight: 4.20 ounces; Color: White	1	0	0	0	0	0	0	0	1	0	0	NA	from outlet	Interacts with the Smart Things app	1	SmartThings Hub	1	0	0	0	1	0	0	0	0	0	0
https://stacklighting.com/products	STACK	Stack classic starter kit	2016-06-06	89	free	NA	miss	0	1	0	0	1	0	1	0	1	0	0	Smart Light	Smart Light, Network HUB	Smart Light - Starter Kit	Format: A19; Lumens: 800lm; Watts: 0.5 - 12W; Beam Angle: 270°; Color Temperature: 2200 - 5000K; Dimming: Auto/Manual; CRI: 80+; Expected Life: 20,000 hrs; Warranty: 2 Years	0	0	0	0	1	0	0	0	1	1	1	color	from fixture	Stack lamps connect with stack hub. Stack lights communicate with each other and the hub via Zigbee, which is capable of mesh-networking. This means that each bulb serves as a conduit to the other bulbs, providing range extension from the hub. One hub can power an entire warehouse of Stack bulbs.	0	Stack hub included	1	0	0	1	1	0	0	0	0	0	0
https://stacklighting.com/products	STACK	Stack classic bulb	2016-06-06	28	free	NA	miss	0	1	0	0	1	0	0	0	1	0	0	Smart Light	Smart Light	Smart Light - Std. Lamp	Format: A19; Lumens: 800lm; Watts: 0.5 - 12W; Beam Angle: 270°; Color Temperature: 2200 - 5000K; Dimming: Auto/Manual; CRI: 80+; Expected Life: 20,000 hrs; Warranty: 2 Years	0	0	0	0	1	0	0	0	1	1	1	color	from fixture	Stack lamps connect with stack hub. Stack lights communicate with each other and the hub via Zigbee, which is capable of mesh-networking. This means that each bulb serves as a conduit to the other bulbs, providing range extension from the hub. One hub can power an entire warehouse of Stack bulbs.	1	Stack hub	1	0	0	0	1	0	0	0	0	0	NA
https://stacklighting.com/products	STACK	Stack Downlight starter kit	2016-06-06	99	free	NA	miss	0	1	0	0	1	0	1	0	1	0	0	Smart Light	Smart Light, Network HUB	Smart Light - Starter Kit	Format: BR30; Lumens: 750lm ; Watts: 0.3 - 13W ; Beam Angle: 120° ; Color Temperature: 2700 - 6500K ; CRI: 80+ ; Dimming: Auto/Manual ; Expected Life: 30,000 hrs ; Warranty: 2 Years	0	0	0	0	1	0	0	0	1	1	1	color	from fixture	Stack lamps connect with stack hub. Stack lights communicate with each other and the hub via Zigbee, which is capable of mesh-networking. This means that each bulb serves as a conduit to the other bulbs, providing range extension from the hub. One hub can power an entire warehouse of Stack bulbs.	0	Stack hub included	1	0	0	1	1	0	0	0	0	0	0
https://stacklighting.com/products	STACK	Stack Downlight Bulb	2016-06-06	45	free	NA	miss	0	1	0	0	1	0	0	0	1	0	0	Smart Light	Smart Light	Smart Light - Std. Lamp	Format: BR30; Lumens: 750lm ; Watts: 0.3 - 13W ; Beam Angle: 120° ; Color Temperature: 2700 - 6500K ; CRI: 80+ ; Dimming: Auto/Manual ; Expected Life: 30,000 hrs ; Warranty: 2 Years	0	0	0	0	1	0	0	0	1	1	1	color	from fixture	Stack lamps connect with stack hub. Stack lights communicate with each other and the hub via Zigbee, which is capable of mesh-networking. This means that each bulb serves as a conduit to the other bulbs, providing range extension from the hub. One hub can power an entire warehouse of Stack bulbs.	1	Stack hub	1	0	0	0	1	0	0	0	0	0	NA
http://www.staples.com/sbd/cre/marketing/staples-connect/staples-connect.html	Staples	D-Link Staples Connect Hub	2016-05-18	50	free	NA	miss	0	1	0	0	0	0	1	0	1	0	0	Hub	Network HUB	Smart Hub	NA	0	0	0	0	0	0	0	0	0	0	0	NA	from outlet	HUB connects to wifi router on one side (ethernet) and to all other products in the platform on the other	0	NA	1	0	0	0	1	1	0	0	0	0	Lutron Clear Connect
http://www.lowes.com/pd_484719-3-78960_0__?productId=50057367	Sylvania	iQ LED BR30 Bulb	2016-06-06	29.98	free	NA	miss	0	1	0	0	1	0	0	0	0	0	0	Smart Light	Smart Light	Smart Light - Std. Lamp	BR30 Bulb; Dimmable; Standard E26 base	0	0	0	0	0	0	0	0	1	1	0	NA	from fixture	light connects to HUB then to cloud through Wi-Fi router	1	ZigBee Hub	1	0	0	0	1	0	0	0	0	0	NA
http://go.tcpi.com/ConnectedProducts	TCP	Connected Smart LED Bulbs	2016-06-06	Varied - 8 lamp oprtions available	free	NA	Varied by model	0	1	0	0	1	0	0	0	1	0	0	Smart Light	Smart Light	Smart Light - Std. Lamp	Depends on the lamp. All lamps are compatible with Wink App and Amazon Echo (requires Wink HUB)	0	0	0	0	0	0	0	0	1	1	0	NA	from fixture	Uses Zigbee protocols to connect to hub then over home wifi network	1	works with TCP hud. Also works with Wink	1	0	0	0	1	0	0	0	0	0	NA
http://go.tcpi.com/ConnectedProducts	TCP	Starter kit	2016-06-06	42.99	free	NA	LCG2LD11	0	1	0	0	1	0	1	0	1	0	0	Smart Light	Smart Light, Network HUB	Smart Light - Starter Kit	Compatible with Wink App and Amazon Echo (requires Wink HUB); Brightness: 800 lumens; Life: 22.8 years (based on 3 hours per day); Energy used: 11-Watts (equivalent to a 60-Watt standard incandescent light bulb); Contains lumens per Watt: 72.72; Lighting application: indoor/outdoor enclosed; ideal for use in table lamps; sconces; ceiling mount fixtures and other general lighting applications	0	0	0	0	0	0	0	0	1	1	0	NA	from fixture	Uses Zigbee protocols to connect to hub then over home wifi network	0	TCP hub included	1	0	0	1	1	0	0	0	0	0	0
https://www.tenrehte.com/products/	Tenrehte	PICOwatt	2016-07-01	miss	free	NA	miss	1	1	0	0	0	1	0	0	1	0	0	Smart Plug	Plug In OnOff	Plug load control and monitoring	miss	1	0	0	0	0	0	0	0	1	0	0	NA	from outlet	plugs connects to wifi router to the cloud	0	NA	1	0	0	1	0	0	0	0	0	0	0
http://shop.thinkecoinc.com/products/ethernet-gateway#.VvMMxZMrIWo	ThinkEco	Gateway	2016-05-18	140	free	NA	miss	0	1	0	0	0	0	1	0	1	0	0	Hub	Network HUB	Smart Hub	NA	0	0	0	0	0	0	0	0	0	0	0	NA	from outlet	HUB connects to wifi router on one side (ethernet) and to all other products in the platform on the other	0	NA	1	0	0	0	0	0	0	0	0	1	ThinkEco propietary protocol
http://shop.thinkecoinc.com/products/home-starter-kit#.VmCqRvmrTnE	ThinkEco	ThinkEco Modlet Starter Kit	2016-12-23	50	free	NA	miss	0	1	0	0	0	1	1	0	1	0	0	Smart Plug	Plug In OnOff, Network HUB	Smart Plug and Gateway	miss	1	0	0	0	0	0	0	0	1	0	0	NA	from outlet	plug conntects to the USB gateway (requrires computer with Wi-Fi on) or ethernet gateway (plugs into router) via ZigBee. the gateway is a HUB	0	ThinkEco Gateway included	1	0	0	0	1	0	0	0	0	1	0
http://shop.thinkecoinc.com/products/wifi-smartac-kit#.V4LSslQrJdg	ThinkEco	WiFi smartAC Kit	2016-07-01	139.99	free	NA	miss	0	1	0	0	0	1	0	0	1	0	0	Smart Plug	Plug In OnOff	Smart Plug Wi-Fi	ThinkEco’s smartAC Starter Kit brings modlet smarts to all plug-in air conditioners. In addition to measuring energy, setting on/off schedules and controlling from your smartphone, you can also control temperature on the go, making sure you stay cool while saving energy. With the smartAC WiFi, you'll no longer need a gateway for 24/7 access to your ACs.	1	0	0	0	0	0	0	0	1	0	0	NA	from outlet	Via ThinkEco App or my modulet account on web browser	0	NA	1	0	0	1	0	0	0	0	0	0	0
http://shop.thinkecoinc.com/products/additional-smartac-kit#.V4LStFQrJdg	ThinkEco	SmartAC Kit (For Gateway)	2016-07-01	135.99	free	NA	miss	0	1	0	0	0	1	0	0	1	0	0	Smart Plug	Plug In OnOff	Smart Plug	This smartAC kit requires an Ethernet Gateway in order to connect. If you don’t already have a Gateway, you can purchase a Modlet Starter Kit to begin. Each Gateway can manage up to 23 Modlets, Modlet BNs and SmartAC Thermostats. Extend your energy savings, automated schedules and smartphone control to your plug-in air conditioners with the smartAC Kit. The SmartAC Kit was designed for plug-in ai…	1	0	0	0	0	0	0	0	1	0	0	NA	Modulet and Gateway from outlet	Via ThinkEco App or my modulet account on web browser	1	ThinkEco Gateway	0	0	0	0	1	0	0	0	0	0	0
http://shop.thinkecoinc.com/products/wifi-modlet-bn#.V4LPs1QrJdg	ThinkEco	Modlet BN WiFi	2016-07-01	80	free	NA	miss	0	1	0	0	0	1	0	0	1	0	0	Smart Plug	Plug In OnOff	Smart Plug	The modlet BN WiFi is available in three plug types and works with 110V 15-20A and 220V 20A devices. With the modlet BN WiFi, you don't need a gateway and can connect it directly to your home WiFI network. These modlet BN WiFis are designed to be used with a home network and are not compatible with enterprise networks.	1	0	0	0	0	0	0	0	1	0	0	NA	from outlet	Via ThinkEco App or my modulet account on web browser	0	NA	1	0	0	1	0	0	0	0	0	0	0
https://www.trane.com/residential/en/products/thermostats-and-controls/connected-controls/comfortlink_ii.html	TRANE	ComfortLink™ II XL950	2016-05-29	620	free	NA	miss	0	1	0	1	0	0	0	0	0	0	1	Smart Thermostat	Smart Thermostat	Smart Thermostat	miss	0	1	0	0	0	HVAC status	0	0	1	0	1	set FAN, mode and temperature	HVAC and battery	device needs to connect to a hub to be accessed remotely	1	Nexia Bridge Hub	1	0	0	1	0	0	0	0	0	1	0
https://www.trane.com/residential/en/products/thermostats-and-controls/connected-controls/comfortlink_xl850.html	TRANE	ComfortLink™ II XL850	2016-05-29	miss	free	NA	miss	0	1	0	1	0	0	1	0	0	0	1	Smart Thermostat	Smart Thermostat, Network HUB	Smart Thermostat	miss	0	1	0	0	0	HVAC status	0	0	1	0	1	set FAN, mode and temperature	HVAC and battery	miss	0	NA	1	0	0	1	0	1	0	0	0	1	0
https://www.trane.com/residential/en/products/thermostats-and-controls/connected-controls/xl824.html	TRANE	XL824	2016-05-29	350	free	NA	miss	0	1	0	1	0	0	1	0	0	0	1	Smart Thermostat	Smart Thermostat, Network HUB	Smart Thermostat	miss	0	1	0	0	0	HVAC status	0	0	1	0	1	set FAN, mode and temperature	HVAC and battery	miss	0	NA	1	0	0	1	0	1	0	0	0	1	0
https://www.trane.com/residential/en/products/thermostats-and-controls/connected-controls/xl624.html	TRANE	XL624	2016-05-29	120	free	NA	miss	0	1	0	1	0	0	0	0	0	0	1	Smart Thermostat	Smart Thermostat	Smart Thermostat	miss	0	1	0	0	0	HVAC status	0	0	1	0	1	set FAN, mode and temperature	HVAC and battery	device needs to connect to Zigbee hub to be accessed remotely	1	Nexia Bridge Hub	1	0	0	0	0	1	0	0	0	0	0
http://www.tricascade.com/temperature/	Tri Cascade	Bright 700-10 - Thermostat	2016-05-29	miss	free	NA	miss	0	1	0	1	0	0	0	0	1	0	1	Smart Thermostat	Smart Thermostat	Energy Gateway Thermostat	miss	0	1	0	0	0	HVAC status	0	0	1	0	1	set FAN, mode and temperature	HVAC and battery	device needs to connect to a hub to be accessed remotely	1	Nexia Bridge Hub	1	0	0	1	1	0	0	0	0	0	miss
http://www.tricascade.com/i-bright7x-smart-surge-protector/	Tri Cascade	i-bright7	2016-07-01	106.32	free	NA	01PX31BWD	0	1	0	0	0	1	0	0	1	0	0	Smart Plug	Plug In OnOff	Surge protector smart strip	i-BRIGHT7x features a sleek design with a total of 7 (5 simultaneously schedulable) and (2 Always-ON) outlets, in addition 2 USB charge ports. It is equipped with disruptive Machine to Machine technology on a Wi-Fi 802.11n communication for (24 hour – 7 day) scheduling with power consumption metering. You can easily use the i-BRIGHT7x Cloud energy management system to setup the ideal schedule to …	1	0	0	0	0	0	0	0	1	0	0	NA	from outlet	Connects via wi-fi and accessible through the app	0	NA	1	0	0	1	0	0	0	0	0	0	0
http://www.tricascade.com/electrical/	Tri Cascade	Bright 20-10 Outlet - Plug	2016-07-01	miss	free	NA	miss	0	1	0	0	0	1	0	0	1	0	0	Smart Switch	In Wall OnOff	Smart Outlet	Tri Cascade BRIGHT Smart Duplex Outlets allow wireless control of appliances or other electronic devices. Together with the BRIGHT 700 Smart Gateway Thermostat you can monitor energy consumption using ZigBee Wireless radio which is compatible with Home Automation profile and custom energy metering.	1	0	0	0	0	0	0	0	1	0	0	NA	from outlet	Connects to Bright 700 Energy Gateway Thermostat via zigbee	1	Hub ( BRIGHT 700 Energy Gateway Thermostat ) is required for the smart functionality and energy metering	0	0	0	0	1	0	0	0	0	0	0
http://www.tricascade.com/lighting/	Tri Cascade	Bright 60-10 Switch - Light	2016-07-01	miss	free	NA	miss	0	1	0	0	0	1	0	0	1	0	0	Smart Switch	In Wall Dimmer	Smart Outlet	Save energy with The BRIGHT Smart Touch Dimmer. With Touch Sensitive Pads you can turn on, off, or dim incandescent or dimmable CFL light bulbs. Together with BRIGHT 700 Energy Gateway Thermostat you can control your lighting wirelessly, create custom operation schedules based on your personal preferences. Supporting Zigbee HA Profile with energy metering you can see in real time the energy consu…	1	0	0	0	0	0	0	0	1	0	0	NA	from outlet	Connects to Bright 700 Energy Gateway Thermostat via zigbee	1	Hub ( BRIGHT 700 Energy Gateway Thermostat ) is required for the smart functionality and energy metering	0	0	0	0	1	0	0	0	0	0	0
http://www.tricklestar.com/us/products-1/energy-monitors/plug-in-energy-monitor.html	TrickleStar	Plug-in Energy Monitor 890 EM-US-W	2016-07-01	29.99	free	NA	890EM-US-W	0	1	0	0	0	0	0	0	0	1	1	Load Monitor	Load Monitor	In home monitor that plugs into a smart plug	Separate display & wall tap design for convenient handheld viewing; Display instant energy consumption in Watts, Cost, CO2; Display projection KWH, Cost, CO2 by Day / Month / Year; “Energy Count” - display real time accumulated KWH, Cost, CO2 in any timer interval; Built-in timer to control outlet on/off **	1	0	0	0	0	0	0	0	1	0	0	NA	from outlet	miss	0	NA	0	0	0	0	0	0	0	0	0	0	0
http://www.tricklestar.com/us/products-1/energy-monitors/plug-in-energy-monitor2.html	TrickleStar	Plug-in Energy Monitor 891EM-US-W	2016-07-01	26.99	free	NA	891EM-US-W	0	1	0	0	0	0	0	0	0	1	1	Load Monitor	Load Monitor	In home monitor that plugs into a smart plug	Separate display & wall tap design for convenient handheld viewing; Display instant energy consumption in Watts, Cost, CO2; Display projection KWH, Cost, CO2 by Day / Month / Year; “Energy Count” - display real time accumulated KWH, Cost, CO2 in any timer interval; Built-in timer to control outlet on/off **	1	0	0	0	0	0	0	0	1	0	0	NA	from outlet	miss	0	NA	0	0	0	0	0	0	0	0	0	0	0
https://www.universal-devices.com/residential/isy994i-series/	Universal Devices	isy994i-series	2016-05-18	$199-399	free	NA	miss	0	1	0	0	0	0	1	0	1	0	0	Hub	Intelligent HUB	Multi-Protocol Smart Hub (small computer)	NA	0	0	0	0	0	0	0	0	0	0	0	NA	from outlet	HUB connects to wifi router on one side (ethernet) and to all other products in the platform on the other; requires PC/Mac	0	NA	1	0	0	0	1	1	0	1	1	miss	Native support for OpenADR out of the box
http://www.powerley.com/	Vectorform	Powerley	2016-05-18	miss	free	NA	miss	1	0	0	0	0	0	1	0	1	0	0	Hub	Network HUB	Smart Hub - utility-designed home energy management	NA	0	0	0	0	0	0	0	0	0	0	0	NA	from outlet	HUB connects to wifi router on one side (ethernet) and to all other products in the platform on the other	0	NA	1	1	1	1	1	1	1	0	0	0	0
http://venstar.com/thermostats/colortouch/	VENSTAR	ColorTouch	2016-05-29	198.95	free	NA	miss	0	1	0	1	0	0	0	0	1	0	1	Smart Thermostat	Smart Thermostat	Wi-Fi Smart Thermostat	miss	0	1	1	0	0	HVAC status	0	0	1	0	1	set FAN, mode and temperature	HVAC and battery	thermostat connects directly to Wi-Fi router	0	NA	1	0	0	1	0	0	0	0	0	0	0
http://venstar.com/thermostats/voyager/	VENSTAR	Voyager	2016-05-29	100	free	NA	T3700/ACC-VWF1 +T3800 + T3900	0	1	0	1	0	0	0	0	1	0	1	Smart Thermostat	Smart Thermostat	Wi-Fi/Z-Wave/ZigBee Smart Thermostat	miss	0	1	0	0	0	HVAC status	0	0	1	0	1	set FAN, mode and temperature	HVAC and battery	thermostat connects directly to Wi-Fi router	0	NA	1	0	0	1	1	1	0	0	0	0	miss
http://getvera.com/controllers/	Vera	Smart Contorller	2016-05-18	$99-149	free	NA	miss	0	1	0	0	0	0	1	0	1	0	0	Hub	Network HUB	Smart Hub	NA	0	0	0	0	0	0	0	0	0	0	0	NA	from outlet	HUB connects to wifi router on one side (ethernet) and to all other products in the platform on the other	0	NA	1	1	1	1	1	1	0	0	0	0	Zigbee HA 1.2
http://www.visiblenergy.com/products/ufo.html	Visible Energy	UFO Power Center	2016-07-01	127.49	free	NA	VE-178-US	0	1	0	0	0	1	0	0	1	0	0	Smart Plug	Plug In OnOff	Smart Strip	A Wi-Fi enabled, four-outlet, smart power strip that helps you manage the energy use of home appliances, it eliminates stand-by power, programs schedules of use, and saves electricity	1	0	0	0	0	0	0	0	1	0	0	NA	from outlet	Connects via wi-fi and accessible through the app	0	NA	1	0	0	1	0	0	0	0	0	0	0
http://www.sears.com/search=u%20vue%20ss1%20us%20single%20socket%20electricity%20money%20monitor	Vue	Single Socket	2016-05-26	$41.79 - $53.79	free	NA	miss	0	1	0	0	0	0	0	0	0	1	1	Load Monitor	Load Monitor	Non-communicating Load Monitoring	Monitors plug lodas	1	0	0	0	0	0	0	0	0	0	0	NA	from outlet	Direct intermediate	0	NA	0	0	0	0	0	0	0	0	0	0	None
http://www.powermeterstore.com/product/watts-up-pro-portable-power-meter?gclid=CJa5rOqW2MsCFdKIfgodiQgFJA	Watts Up?	Watts up? Plug Load Meters	2016-05-26	130.95	free	NA	miss	0	1	0	0	0	0	0	0	0	1	1	Load Monitor	Load Monitor	Non-communicating Load Monitor	Measures plug loads	1	0	0	0	0	0	0	0	0	0	0	NA	from outlet	Direct intermediate	0	NA	0	0	0	0	0	0	0	0	0	0	None
https://www.wattvision.com/info/products	Wattvision	Wattvision 2 App + Gateway	2016-05-26	249	free	NA	miss	0	1	0	0	0	0	1	0	1	0	0	Hub	Network Hub	optical meter reader + gateway + App	Collects SmartMeter data	1	0	0	0	0	0	0	0	0	0	0	NA	from wiring	device reads wirelessly from sensor (CTs) on panel then connects wirelessly to router	0	NA	1	0	0	1	0	0	0	0	0	1	0
http://webeelife.com/	WeBee	Smart Hub	2016-05-30	179	free	NA	miss	0	1	0	0	0	0	1	0	1	0	0	Hub	Network HUB	Smart Hub	NA	0	0	0	0	0	0	0	0	0	0	0	NA	from outlet	HUB connects to wifi router on one side (ethernet) and to all other products in the platform on the other	0	NA	1	0	0	1	1	1	0	0	0	0	0
http://www.whirlpool.com/-%5BWEL98HEBU%5D-1021441/WEL98HEBU/	Whirlpool	Smart Dryer	2015-12-05	1699	free	NA	WEL98HEBU	0	1	1	0	0	0	0	0	1	0	0	Smart Appliance	Large Appliance	Smart Dryer	miss	1	0	0	0	0	Moisture and Temp sensor inside the appliance	0	0	1	0	1	The appliance has multiple modes that affect operation, including energy saving modes. can be set from remote	from outlet	device connects directly to router (Wi-Fi)	0	NA	1	0	0	1	0	0	0	0	0	0	0
http://www.whirlpool.com/-[WFL98HEBU]-1021442/WFL98HEBU/	Whirlpool	Smart Washer	2015-12-05	1699	free	NA	WFL98HEBU	0	1	1	0	0	0	0	0	1	0	0	Smart Appliance	Large Appliance	Smart Clothes washer	ENERGY GUIDE = 128kWh/y. Savings $14/year	1	0	0	0	0	Temp sensor inside the appliance	0	0	1	0	1	The appliance has multiple modes that affect operation, including energy saving modes. can be set from remote	from outlet	device connects directly to router (Wi-Fi)	0	NA	1	0	0	1	0	0	0	0	0	0	0
http://www.whirlpool.com/-[WDL785SAAM]-1021398/WDL785SAAM/	Whirlpool	Smart Dishwasher	2016-06-22	950	free	NA	WDL785SAAM	0	1	1	0	0	0	0	0	1	0	0	Smart Appliance	Large Appliance	Smart Dishwasher	miss	1	0	0	0	0	Temp sensor inside the appliance	0	0	1	0	1	The appliance has multiple modes that affect operation, including energy saving modes. can be set from remote	from outlet	device connects directly to router (Wi-Fi)	0	NA	1	0	0	1	0	0	0	0	0	0	0
http://www.whirlpool.com/-[WRL767SIAM]-1021393/WRL767SIAM/	Whirlpool	Smart Refrigerator	2016-06-22	1999	free	NA	WRL767SIAM	0	1	1	0	0	0	0	0	1	0	0	Smart Appliance	Large Appliance	Smart Refrigerator	miss	1	0	0	0	0	Temperature and Humidity inside the refrigerator	0	0	0	0	1	The appliance has multiple modes that affect operation, including energy saving modes. can be set from remote	from outlet	device connects directly to router (Wi-Fi)	0	NA	1	0	0	1	0	0	0	0	0	0	0
http://www.wink.com/products/wink-hub/	Wink	Connected Home Hub	2016-05-18	50	free	NA	miss	0	1	0	0	0	0	1	0	1	0	0	Hub	Network HUB	Smart Hub	NA	0	0	0	0	0	0	0	0	0	0	0	NA	from outlet	HUB connects to wifi router on one side (ethernet) and to all other products in the platform on the other	0	NA	1	1	1	1	1	1	0	0	0	0	Lutron Clear Connect
http://wittech.net/WiTenergy.html	Wittech WiTenergy	load monitoring smart plug	2016-07-01	29.99	free	NA	E100S	0	1	0	0	0	1	0	0	1	0	0	Smart Plug	Plug In OnOff	Smart Plug	E100 is a Bluetooth 4.0 Energy Meter Socket which can seamlessly control and monitor your energy usage of the electric appliance connected. With the App provided, user can monitor the energy usage and control at desired condition. User can program the socket to turn on/ o at desired time schedule. Also is a surge protector	1	0	0	0	0	0	0	0	1	0	0	NA	from outlet	Plug connects to smart phone via bluetooth	0	NA	0	1	1	0	0	0	0	0	0	0	0
http://www.york.com/residential/products/thermostats-controls/affinity-residential-communicating-control.aspx	York	York® Affinity™ Residential Communicating Control	2016-05-29	475	free	NA	miss	0	1	0	1	0	0	0	0	1	0	1	Smart Thermostat	Smart Thermostat	Wi-Fi Smart Thermostat	miss	0	1	0	0	0	HVAC status	0	0	1	0	1	set FAN, mode and temperature	HVAC and battery	thermostat connects directly to Wi-Fi router	0	NA	1	0	0	1	0	0	0	0	0	0	0
http://zenthermostat.com/	Zen	Thermostat	2016-05-29	$150-200	free	NA	miss	0	1	0	1	0	0	0	0	0	0	1	Smart Thermostat	Smart Thermostat Hardware	ZigBee Smart Thermostat	miss	0	1	0	0	0	HVAC status	0	0	1	0	1	set FAN, mode and temperature	HVAC and battery	thermostat connects to ZigBee HUB that connects to home router	1	ZigBee HUB	1	0	0	0	1	0	0	0	0	0	Zigbee HA 1.2
https://zuli.io/	Zuli	Zuli SmartPlug	2016-07-01	59.99	free	NA	ZSP101	0	1	0	0	0	1	0	0	1	0	0	Smart Plug	Plug In OnOff	Smart Plug	The Zuli Smartplug is as impressive on the inside as it is on the outside. It contains sensors that can estimate energy usage, wirelessly communicate with your smartphone, and accurately sense your location	1	0	0	0	0	0	0	0	1	1	0	NA	from outlet	Plug connects to smart phone via bluetooth	0	NA	0	1	1	0	0	0	0	0	0	0	0
[truncated: 46 more columns]
